# Supplementary material for: 2-(4-Chloro­phen­yl)-4,5-diphenyl-1-(prop-2-en-1-yl)-1H-imidazole
Source: Acta Crystallogr Sect E Struct Rep Online. 2013 May 11;69(Pt 6):o875–6. doi: 10.1107/S1600536813012592 (PMC3685034; doi:10.1107/S1600536813012592)
Supplement: Supplementary file 1 [file e-69-0o875-sup1.cif]

##############################################################################
#                                                                            #
# This CIF contains the data in a paper accepted for publication in          #
# Acta Crystallographica Section E. It conforms to the requirements of       #
# Notes for Authors for Acta Crystallographica Section E, and has been       #
# peer reviewed under the auspices of the IUCr Commission on Journals.       #
#                                                                            #
# Full details of the Crystallographic Information File format               #
# are given in the paper "The Crystallographic Information File (CIF):       #
# a New Standard Archive File for Crystallography" by S. R. Hall, F. H.      #
# Allen and I. D. Brown [Acta Cryst. (1991), A47, 655-685].                  #
#                                                                            #
# The current version of the core CIF dictionary is obtainable from          #
# ftp://ftp.iucr.org/pub/cif_core.dic.                                       #
#                                                                            #
# Software is freely available for graphical display of the structure(s)     #
# in this CIF. For information consult the CIF software page                 #
# http://www.iucr.org/resources/cif/software.                                #
#                                                                            #
# This file may be used for bona fide research purposes within the           #
# scientific community so long as proper attribution is given to the journal # 
# article from which it was obtained.                                        #
#                                                                            #
##############################################################################
data_global
_audit_creation_method     'PLATON <TABLE ACC> option'
_journal_date_recd_electronic     2013-05-07
_journal_date_accepted     2013-05-08
_journal_name_full     'Acta Crystallographica, Section E'
_journal_year     2013
_journal_volume     69
_journal_issue      6
_journal_page_first     o875
_journal_page_last     o876
_journal_paper_category     QO
_journal_paper_doi     10.1107/S1600536813012592
_journal_coeditor_code     HG5314
_publ_contact_author_name
;
Shaaban Kamel Mohamed
;
_publ_contact_author_address
;
Chemistry Department,
Faculty of Science,
Minia University,
61519 El-Minia,
Egypt
;
_publ_contact_author_email     'shaabankamel@yahoo.com'
_publ_contact_author_fax     ?
_publ_contact_author_phone     ?
_publ_section_title
;
2-(4-Chlorophenyl)-4,5-diphenyl-1-(prop-2-en-1-yl)-1<i>H</i>-imidazole
;
loop_
    _publ_author_name
    _publ_author_address
    'Mohamed, Shaaban K.'
;
Chemistry and Environmental Division,
Manchester Metropolitan University,
Manchester M1 5GD,
England
Chemistry Department,
Faculty of Science,
Mini University,
61519 El-Minia,
Egypt
;
    'Akkurt, Mehmet'
;
Department of Physics,
Faculty of Sciences,
Erciyes University,
38039 Kayseri,
Turkey
;
    'Adel A. E. Marzouk'
;
Pharmaceutical Chemistry Department,
Faculty of Pharmacy,
Al Azhar University,
Egypt
;
    'Francisco Santoyo-Gonzalez'
;
Department of  Organic Chemistry,
Faculty of Science, Institute of Biotechnology,
Granada University,
Granada,
E-18071,
Spain
;
    'Mahmoud A. A. Elremaily'
;
Chemistry Department,
Faculty of Science,
Sohag University,
82524 Shag,
Egypt
;
data_I
_chemical_name_systematic
;
2-(4-Chlorophenyl)-4,5-diphenyl-1-(prop-2-en-1-yl)-1<i>H</i>-imidazole
;
_chemical_name_common     ?
_chemical_formula_moiety     'C24 H19 Cl N2'
_chemical_formula_sum     'C24 H19 Cl N2'
_chemical_formula_structural     ?
_chemical_formula_iupac     'C24 H19 Cl N2'
_chemical_formula_weight     370.86
_chemical_melting_point     ?
_symmetry_cell_setting     triclinic
_symmetry_space_group_name_H-M     'P -1'
_symmetry_space_group_name_Hall     '-P 1'
loop_
    _symmetry_equiv_pos_site_id
    _symmetry_equiv_pos_as_xyz
    1 x,y,z
    2 -x,-y,-z
_cell_length_a     10.0916(7)
_cell_length_b     13.1386(9)
_cell_length_c     15.6155(10)
_cell_angle_alpha     72.9240(10)
_cell_angle_beta     86.8490(10)
_cell_angle_gamma     71.8300(10)
_cell_volume     1879.0(2)
_cell_formula_units_Z     4
_cell_measurement_reflns_used     9362
_cell_measurement_theta_min     4.552
_cell_measurement_theta_max     55.636
_cell_measurement_temperature     100(2)
_cell_special_details
;
;
_exptl_crystal_description     prism
_exptl_crystal_colour     'colourless'
_exptl_crystal_size_max     0.570
_exptl_crystal_size_mid     0.330
_exptl_crystal_size_min     0.280
_exptl_crystal_size_rad     ?
_exptl_crystal_density_diffrn     1.311
_exptl_crystal_density_meas     ?
_exptl_crystal_density_method     'Not Measured'
_exptl_crystal_F_000     776
_exptl_absorpt_coefficient_mu     0.214
_exptl_absorpt_correction_type     multi-scan
_exptl_absorpt_process_details     '(SADABS; Sheldrick, 2004)'
_exptl_absorpt_correction_T_min     0.919
_exptl_absorpt_correction_T_max     0.942
_exptl_special_details
;
;
_diffrn_ambient_temperature     100(2)
_diffrn_radiation_type     'MoK\a'
_diffrn_radiation_wavelength     0.71073
_diffrn_radiation_source     'sealed tube'
_diffrn_radiation_monochromator     'graphite'
_diffrn_measurement_device_type     'Bruker SMART APEX CCD area-detector'
_diffrn_measurement_method     'phi and omega scans'
_diffrn_detector_area_resol_mean     ?
_diffrn_reflns_number     20791
_diffrn_reflns_av_R_equivalents     0.0234
_diffrn_reflns_av_sigmaI/netI     0.0279
_diffrn_reflns_theta_min     1.37
_diffrn_reflns_theta_max     26.50
_diffrn_reflns_theta_full     26.50
_diffrn_measured_fraction_theta_max     0.990
_diffrn_measured_fraction_theta_full     0.990
_diffrn_reflns_limit_h_min     -12
_diffrn_reflns_limit_h_max     12
_diffrn_reflns_limit_k_min     -16
_diffrn_reflns_limit_k_max     16
_diffrn_reflns_limit_l_min     -19
_diffrn_reflns_limit_l_max     19
_diffrn_reflns_reduction_process
;
;
_diffrn_standards_number     ?
_diffrn_standards_interval_count     ?
_diffrn_standards_decay_%     ?
_refine_special_details
;
Refinement on <i>F</i>^2^ for ALL reflections except those flagged by the user
for potential systematic errors. Weighted <i>R</i>-factors <i>wR</i> and all
goodnesses of fit <i>S</i> are based on <i>F</i>^2^, conventional
<i>R</i>-factors <i>R</i> are based on <i>F</i>, with <i>F</i> set to zero for
negative <i>F</i>^2^. The observed criterion of <i>F</i>^2^ > \s(<i>F</i>^2^)
is used only for calculating -<i>R</i>-factor-obs <i>etc</i>. and is not
relevant to the choice of reflections for refinement. <i>R</i>-factors based
on <i>F</i>^2^ are statistically about twice as large as those based on
<i>F</i>, and <i>R</i>-factors based on ALL data will be even larger.
;
_reflns_number_total     7718
_reflns_number_gt     6764
_reflns_threshold_expression     I>2\s(I)
_refine_ls_structure_factor_coef     Fsqd
_refine_ls_matrix_type     full
_refine_ls_R_factor_all     0.0460
_refine_ls_R_factor_gt     0.0405
_refine_ls_wR_factor_gt     0.1017
_refine_ls_wR_factor_ref     0.1062
_refine_ls_goodness_of_fit_ref     1.066
_refine_ls_restrained_S_all     1.066
_refine_ls_number_reflns     7718
_refine_ls_number_parameters     487
_refine_ls_number_restraints     0
_refine_ls_number_constraints     ?
_refine_ls_hydrogen_treatment     constr
_refine_ls_weighting_scheme     calc
_refine_ls_weighting_details
         'calc w=1/[\s^2^(Fo^2^)+(0.0514P)^2^+0.7786P] where P=(Fo^2^+2Fc^2^)/3'
_atom_sites_solution_hydrogens     geom
_atom_sites_solution_primary     direct
_atom_sites_solution_secondary     difmap
_refine_ls_shift/su_max     0.001
_refine_ls_shift/su_mean     0.000
_refine_diff_density_max     0.342
_refine_diff_density_min     -0.228
_refine_ls_extinction_method     'none'
_refine_ls_abs_structure_details     ?
_refine_ls_abs_structure_Flack     .
loop_
    _atom_type_symbol
    _atom_type_description
    _atom_type_scat_dispersion_real
    _atom_type_scat_dispersion_imag
    _atom_type_scat_source
    C C 0.0033 0.0016 ' International Tables Vol C Tables 4.2.6.8 and 6.1.1.4'
    H H 0.0000 0.0000 ' International Tables Vol C Tables 4.2.6.8 and 6.1.1.4'
    Cl Cl 0.1484 0.1585 ' International Tables Vol C Tables 4.2.6.8 and 6.1.1.4'
    N N 0.0061 0.0033 ' International Tables Vol C Tables 4.2.6.8 and 6.1.1.4'
_computing_data_collection     'SMART (Bruker, 2001)'
_computing_cell_refinement     'SAINT (Bruker, 2001)'
_computing_data_reduction     'SAINT (Bruker, 2001)'
_computing_structure_solution     'SHELXS97 (Sheldrick, 2008)'
_computing_structure_refinement     'SHELXL97 (Sheldrick, 2008)'
_computing_molecular_graphics     'ORTEP-3 for Windows (Farrugia, 2012)'
_computing_publication_material
                                'WinGX (Farrugia, 2012) and PLATON (Spek, 2009)'
loop_
    _atom_site_type_symbol
    _atom_site_label
    _atom_site_fract_x
    _atom_site_fract_y
    _atom_site_fract_z
    _atom_site_U_iso_or_equiv
    _atom_site_thermal_displace_type
    _atom_site_calc_flag
    _atom_site_refinement_flags
    _atom_site_occupancy
    _atom_site_disorder_assembly
    _atom_site_disorder_group
    Cl Cl1 -0.20646(4) 0.09006(3) 0.65803(2) 0.03000(10)
                                                       Uani d . 1.000 . .
    N N1 -0.02163(12) 0.17529(10) 0.21321(8) 0.0200(3) Uani d . 1.000 . .
    N N2 0.06068(12) 0.28573(10) 0.26375(8) 0.0200(3) Uani d . 1.000 . .
    C C1 -0.00889(14) 0.21232(12) 0.28437(10) 0.0197(4) Uani d . 1.000 . .
    C C2 0.09418(14) 0.29822(11) 0.17502(9) 0.0189(4) Uani d . 1.000 . .
    C C3 0.04422(14) 0.22994(12) 0.14208(9) 0.0196(4) Uani d . 1.000 . .
    C C4 0.05483(15) 0.20489(12) 0.05485(10) 0.0203(4) Uani d . 1.000 . .
    C C5 -0.01427(15) 0.28619(12) -0.02220(10) 0.0218(4) Uani d . 1.000 . .
    C C6 -0.00411(15) 0.26283(13) -0.10377(10) 0.0233(4) Uani d . 1.000 . .
    C C7 0.07436(16) 0.15777(13) -0.10974(10) 0.0259(4) Uani d . 1.000 . .
    C C8 0.14332(17) 0.07618(13) -0.03361(11) 0.0276(4) Uani d . 1.000 . .
    C C9 0.13453(16) 0.09918(13) 0.04827(10) 0.0249(4) Uani d . 1.000 . .
    C C10 -0.09628(16) 0.09705(13) 0.20987(10) 0.0238(4) Uani d . 1.000 . .
    C C11 -0.24612(17) 0.15345(14) 0.17687(10) 0.0277(5) Uani d . 1.000 . .
    C C12 -0.30685(17) 0.26199(14) 0.14500(11) 0.0301(5) Uani d . 1.000 . .
    C C13 -0.06083(15) 0.17650(12) 0.37484(10) 0.0202(4) Uani d . 1.000 . .
    C C14 0.02610(16) 0.16120(12) 0.44742(10) 0.0227(4) Uani d . 1.000 . .
    C C15 -0.01711(16) 0.13543(12) 0.53460(10) 0.0237(4) Uani d . 1.000 . .
    C C16 -0.14858(16) 0.12304(12) 0.54890(10) 0.0222(4) Uani d . 1.000 . .
    C C17 -0.23644(16) 0.13630(13) 0.47904(10) 0.0239(4) Uani d . 1.000 . .
    C C18 -0.19289(16) 0.16348(13) 0.39192(10) 0.0240(4) Uani d . 1.000 . .
    C C19 0.17971(14) 0.37187(11) 0.13467(10) 0.0195(4) Uani d . 1.000 . .
    C C20 0.22749(15) 0.42241(12) 0.18880(10) 0.0221(4) Uani d . 1.000 . .
    C C21 0.31189(16) 0.48977(12) 0.15487(10) 0.0238(4) Uani d . 1.000 . .
    C C22 0.35045(15) 0.50794(12) 0.06640(11) 0.0244(4) Uani d . 1.000 . .
    C C23 0.30485(16) 0.45768(13) 0.01221(10) 0.0249(5) Uani d . 1.000 . .
    C C24 0.22005(15) 0.39068(12) 0.04585(10) 0.0229(4) Uani d . 1.000 . .
    Cl Cl2 -0.42972(4) 0.65508(3) 0.50155(3) 0.03340(10)
                                                       Uani d . 1.000 . .
    N N3 0.19935(12) 0.35109(10) 0.73274(8) 0.0194(3) Uani d . 1.000 . .
    N N4 0.17457(12) 0.23629(10) 0.65869(8) 0.0205(3) Uani d . 1.000 . .
    C C25 0.11724(15) 0.33401(12) 0.67463(9) 0.0201(4) Uani d . 1.000 . .
    C C26 0.29983(15) 0.18823(12) 0.70807(9) 0.0197(4) Uani d . 1.000 . .
    C C27 0.31680(14) 0.25751(12) 0.75442(9) 0.0192(4) Uani d . 1.000 . .
    C C28 0.43246(15) 0.24556(11) 0.81453(10) 0.0195(4) Uani d . 1.000 . .
    C C29 0.56009(16) 0.25167(13) 0.77852(10) 0.0236(4) Uani d . 1.000 . .
    C C30 0.67230(16) 0.23572(13) 0.83402(11) 0.0261(4) Uani d . 1.000 . .
    C C31 0.65703(16) 0.21555(13) 0.92575(11) 0.0259(5) Uani d . 1.000 . .
    C C32 0.53069(17) 0.20896(13) 0.96205(10) 0.0269(4) Uani d . 1.000 . .
    C C33 0.41862(16) 0.22345(13) 0.90689(10) 0.0239(4) Uani d . 1.000 . .
    C C34 0.17099(16) 0.44544(13) 0.77037(10) 0.0243(5) Uani d . 1.000 . .
    C C35 0.25101(17) 0.52512(13) 0.72946(12) 0.0310(5) Uani d . 1.000 . .
    C C36 0.33377(19) 0.52130(15) 0.66240(14) 0.0399(6) Uani d . 1.000 . .
    C C37 -0.01782(15) 0.41483(12) 0.63418(9) 0.0202(4) Uani d . 1.000 . .
    C C38 -0.12790(16) 0.37477(13) 0.62550(10) 0.0246(4) Uani d . 1.000 . .
    C C39 -0.25512(16) 0.44770(13) 0.58485(11) 0.0277(5) Uani d . 1.000 . .
    C C40 -0.27089(15) 0.56125(13) 0.55261(10) 0.0245(4) Uani d . 1.000 . .
    C C41 -0.16323(16) 0.60279(13) 0.55934(10) 0.0230(4) Uani d . 1.000 . .
    C C42 -0.03662(16) 0.52952(12) 0.60013(9) 0.0218(4) Uani d . 1.000 . .
    C C43 0.39728(15) 0.07904(12) 0.70529(10) 0.0202(4) Uani d . 1.000 . .
    C C44 0.48893(15) 0.00912(12) 0.77813(10) 0.0222(4) Uani d . 1.000 . .
    C C45 0.58242(16) -0.09211(13) 0.77391(11) 0.0256(4) Uani d . 1.000 . .
    C C46 0.58688(16) -0.12606(13) 0.69738(11) 0.0273(5) Uani d . 1.000 . .
    C C47 0.49576(17) -0.05782(13) 0.62534(11) 0.0279(5) Uani d . 1.000 . .
    C C48 0.40109(16) 0.04347(13) 0.62921(10) 0.0251(5) Uani d . 1.000 . .
    H H5 -0.06880 0.35820 -0.01870 0.0260 Uiso c R 1.000 . .
    H H6 -0.05110 0.31900 -0.15580 0.0280 Uiso c R 1.000 . .
    H H7 0.08080 0.14180 -0.16560 0.0310 Uiso c R 1.000 . .
    H H8 0.19690 0.00410 -0.03750 0.0330 Uiso c R 1.000 . .
    H H9 0.18270 0.04300 0.10000 0.0300 Uiso c R 1.000 . .
    H H10A -0.09340 0.04490 0.27070 0.0290 Uiso c R 1.000 . .
    H H10B -0.04730 0.05210 0.17000 0.0290 Uiso c R 1.000 . .
    H H11 -0.30190 0.10640 0.17930 0.0330 Uiso c R 1.000 . .
    H H12A -0.25510 0.31230 0.14130 0.0360 Uiso c R 1.000 . .
    H H12B -0.40240 0.29010 0.12560 0.0360 Uiso c R 1.000 . .
    H H14 0.11660 0.16870 0.43660 0.0270 Uiso c R 1.000 . .
    H H15 0.04190 0.12650 0.58340 0.0280 Uiso c R 1.000 . .
    H H17 -0.32590 0.12690 0.49060 0.0290 Uiso c R 1.000 . .
    H H18 -0.25320 0.17330 0.34350 0.0290 Uiso c R 1.000 . .
    H H20 0.20190 0.41050 0.24960 0.0260 Uiso c R 1.000 . .
    H H21 0.34330 0.52350 0.19250 0.0290 Uiso c R 1.000 . .
    H H22 0.40760 0.55440 0.04310 0.0290 Uiso c R 1.000 . .
    H H23 0.33170 0.46910 -0.04830 0.0300 Uiso c R 1.000 . .
    H H24 0.18910 0.35720 0.00790 0.0270 Uiso c R 1.000 . .
    H H29 0.57050 0.26690 0.71560 0.0280 Uiso c R 1.000 . .
    H H30 0.75960 0.23860 0.80910 0.0310 Uiso c R 1.000 . .
    H H31 0.73310 0.20630 0.96360 0.0310 Uiso c R 1.000 . .
    H H32 0.52050 0.19450 1.02490 0.0320 Uiso c R 1.000 . .
    H H33 0.33240 0.21830 0.93230 0.0290 Uiso c R 1.000 . .
    H H34A 0.19370 0.41560 0.83560 0.0290 Uiso c R 1.000 . .
    H H34B 0.07000 0.48710 0.76200 0.0290 Uiso c R 1.000 . .
    H H35 0.24060 0.58450 0.75480 0.0370 Uiso c R 1.000 . .
    H H36A 0.34770 0.46350 0.63470 0.0480 Uiso c R 1.000 . .
    H H36B 0.38000 0.57630 0.64130 0.0480 Uiso c R 1.000 . .
    H H38 -0.11570 0.29680 0.64760 0.0290 Uiso c R 1.000 . .
    H H39 -0.32990 0.42020 0.57930 0.0330 Uiso c R 1.000 . .
    H H41 -0.17570 0.68070 0.53630 0.0280 Uiso c R 1.000 . .
    H H42 0.03790 0.55760 0.60490 0.0260 Uiso c R 1.000 . .
    H H44 0.48700 0.03130 0.83100 0.0270 Uiso c R 1.000 . .
    H H45 0.64390 -0.13850 0.82380 0.0310 Uiso c R 1.000 . .
    H H46 0.65140 -0.19510 0.69440 0.0330 Uiso c R 1.000 . .
    H H47 0.49800 -0.08050 0.57270 0.0330 Uiso c R 1.000 . .
    H H48 0.33850 0.08880 0.57960 0.0300 Uiso c R 1.000 . .
loop_
    _atom_site_aniso_label
    _atom_site_aniso_U_11
    _atom_site_aniso_U_22
    _atom_site_aniso_U_33
    _atom_site_aniso_U_12
    _atom_site_aniso_U_13
    _atom_site_aniso_U_23
    Cl1 0.0315(2) 0.0358(2) 0.0215(2) -0.0115(2) 0.0067(2) -0.0067(2)
    N1 0.0199(6) 0.0201(6) 0.0199(6) -0.0079(5) -0.0001(5) -0.0038(5)
    N2 0.0186(6) 0.0195(6) 0.0207(6) -0.0055(5) 0.0020(5) -0.0047(5)
    C1 0.0172(7) 0.0189(7) 0.0215(7) -0.0042(5) -0.0004(5) -0.0049(5)
    C2 0.0163(7) 0.0181(7) 0.0197(7) -0.0028(5) 0.0002(5) -0.0044(5)
    C3 0.0173(7) 0.0189(7) 0.0201(7) -0.0046(5) 0.0006(5) -0.0030(5)
    C4 0.0191(7) 0.0225(7) 0.0220(7) -0.0102(6) 0.0018(5) -0.0066(6)
    C5 0.0182(7) 0.0224(7) 0.0259(8) -0.0078(6) 0.0016(6) -0.0074(6)
    C6 0.0204(7) 0.0293(8) 0.0210(7) -0.0116(6) -0.0003(6) -0.0041(6)
    C7 0.0292(8) 0.0322(8) 0.0227(7) -0.0158(7) 0.0046(6) -0.0113(6)
    C8 0.0313(8) 0.0221(7) 0.0312(8) -0.0082(6) 0.0049(7) -0.0110(6)
    C9 0.0275(8) 0.0211(7) 0.0247(8) -0.0076(6) 0.0003(6) -0.0043(6)
    C10 0.0278(8) 0.0232(7) 0.0236(7) -0.0133(6) 0.0010(6) -0.0058(6)
    C11 0.0285(8) 0.0352(9) 0.0242(8) -0.0179(7) -0.0012(6) -0.0067(7)
    C12 0.0266(8) 0.0364(9) 0.0278(8) -0.0096(7) -0.0040(6) -0.0094(7)
    C13 0.0221(7) 0.0173(7) 0.0212(7) -0.0064(6) 0.0014(6) -0.0052(5)
    C14 0.0217(7) 0.0219(7) 0.0257(8) -0.0087(6) 0.0012(6) -0.0065(6)
    C15 0.0258(8) 0.0238(7) 0.0226(7) -0.0086(6) -0.0008(6) -0.0072(6)
    C16 0.0270(8) 0.0191(7) 0.0198(7) -0.0073(6) 0.0047(6) -0.0051(6)
    C17 0.0201(7) 0.0257(8) 0.0263(8) -0.0087(6) 0.0038(6) -0.0071(6)
    C18 0.0223(7) 0.0248(7) 0.0243(8) -0.0076(6) -0.0017(6) -0.0055(6)
    C19 0.0161(7) 0.0159(6) 0.0239(7) -0.0028(5) 0.0006(5) -0.0044(5)
    C20 0.0212(7) 0.0217(7) 0.0227(7) -0.0058(6) 0.0019(6) -0.0065(6)
    C21 0.0225(7) 0.0215(7) 0.0293(8) -0.0072(6) -0.0013(6) -0.0093(6)
    C22 0.0195(7) 0.0216(7) 0.0318(8) -0.0092(6) 0.0037(6) -0.0048(6)
    C23 0.0244(8) 0.0258(8) 0.0240(8) -0.0089(6) 0.0048(6) -0.0059(6)
    C24 0.0240(8) 0.0229(7) 0.0232(7) -0.0088(6) 0.0012(6) -0.0074(6)
    Cl2 0.0213(2) 0.0305(2) 0.0393(2) -0.0009(2) -0.0062(2) -0.0029(2)
    N3 0.0187(6) 0.0195(6) 0.0189(6) -0.0043(5) -0.0008(5) -0.0054(5)
    N4 0.0191(6) 0.0219(6) 0.0190(6) -0.0057(5) -0.0006(5) -0.0043(5)
    C25 0.0199(7) 0.0224(7) 0.0183(7) -0.0074(6) 0.0015(5) -0.0056(6)
    C26 0.0192(7) 0.0203(7) 0.0176(7) -0.0057(6) 0.0002(5) -0.0029(5)
    C27 0.0174(7) 0.0200(7) 0.0188(7) -0.0053(5) 0.0012(5) -0.0040(5)
    C28 0.0198(7) 0.0163(7) 0.0229(7) -0.0050(5) -0.0019(5) -0.0064(5)
    C29 0.0238(8) 0.0247(7) 0.0221(7) -0.0078(6) 0.0010(6) -0.0062(6)
    C30 0.0210(7) 0.0277(8) 0.0311(8) -0.0094(6) 0.0006(6) -0.0087(6)
    C31 0.0248(8) 0.0238(8) 0.0292(8) -0.0074(6) -0.0069(6) -0.0066(6)
    C32 0.0305(8) 0.0304(8) 0.0210(7) -0.0111(7) -0.0013(6) -0.0070(6)
    C33 0.0229(8) 0.0264(8) 0.0235(7) -0.0085(6) 0.0022(6) -0.0084(6)
    C34 0.0230(8) 0.0249(8) 0.0253(8) -0.0040(6) -0.0018(6) -0.0110(6)
    C35 0.0282(8) 0.0216(8) 0.0436(10) -0.0056(6) -0.0063(7) -0.0110(7)
    C36 0.0366(10) 0.0293(9) 0.0537(12) -0.0145(8) 0.0069(8) -0.0083(8)
    C37 0.0198(7) 0.0236(7) 0.0163(7) -0.0041(6) 0.0005(5) -0.0071(6)
    C38 0.0249(8) 0.0218(7) 0.0254(8) -0.0066(6) 0.0000(6) -0.0050(6)
    C39 0.0204(8) 0.0299(8) 0.0320(8) -0.0090(6) -0.0023(6) -0.0058(7)
    C40 0.0192(7) 0.0266(8) 0.0227(7) -0.0016(6) -0.0013(6) -0.0054(6)
    C41 0.0254(8) 0.0206(7) 0.0207(7) -0.0044(6) 0.0002(6) -0.0055(6)
    C42 0.0228(7) 0.0244(7) 0.0197(7) -0.0078(6) 0.0007(6) -0.0079(6)
    C43 0.0178(7) 0.0198(7) 0.0243(7) -0.0080(6) 0.0014(6) -0.0060(6)
    C44 0.0212(7) 0.0222(7) 0.0241(7) -0.0091(6) 0.0001(6) -0.0053(6)
    C45 0.0203(7) 0.0231(7) 0.0303(8) -0.0057(6) -0.0029(6) -0.0038(6)
    C46 0.0218(8) 0.0217(7) 0.0380(9) -0.0042(6) 0.0010(6) -0.0107(7)
    C47 0.0270(8) 0.0283(8) 0.0322(8) -0.0075(7) 0.0004(6) -0.0154(7)
    C48 0.0240(8) 0.0244(8) 0.0257(8) -0.0054(6) -0.0039(6) -0.0068(6)
_geom_special_details
;
Bond distances, angles <i>etc</i>. have been calculated using the rounded
fractional coordinates. All su's are estimated from the variances of the
(full) variance-covariance matrix. The cell e.s.d.'s are taken into account in
the estimation of distances, angles and torsion angles
;
loop_
    _geom_bond_atom_site_label_1
    _geom_bond_atom_site_label_2
    _geom_bond_site_symmetry_1
    _geom_bond_site_symmetry_2
    _geom_bond_distance
    _geom_bond_publ_flag
    Cl1 C16 . . 1.7458(16) no
    Cl2 C40 . . 1.7480(17) no
    N1 C1 . . 1.364(2) no
    N1 C3 . . 1.3925(19) no
    N1 C10 . . 1.465(2) no
    N2 C2 . . 1.3822(18) no
    N2 C1 . . 1.320(2) no
    N3 C34 . . 1.467(2) no
    N3 C27 . . 1.386(2) no
    N3 C25 . . 1.3706(19) no
    N4 C25 . . 1.324(2) no
    N4 C26 . . 1.384(2) no
    C1 C13 . . 1.475(2) no
    C2 C19 . . 1.477(2) no
    C2 C3 . . 1.380(2) no
    C3 C4 . . 1.483(2) no
    C4 C5 . . 1.396(2) no
    C4 C9 . . 1.402(2) no
    C5 C6 . . 1.387(2) no
    C6 C7 . . 1.388(2) no
    C7 C8 . . 1.387(2) no
    C8 C9 . . 1.390(2) no
    C10 C11 . . 1.505(2) no
    C11 C12 . . 1.315(3) no
    C13 C14 . . 1.400(2) no
    C13 C18 . . 1.397(2) no
    C14 C15 . . 1.384(2) no
    C15 C16 . . 1.385(2) no
    C16 C17 . . 1.380(2) no
    C17 C18 . . 1.385(2) no
    C19 C20 . . 1.401(2) no
    C19 C24 . . 1.396(2) no
    C20 C21 . . 1.391(2) no
    C21 C22 . . 1.386(2) no
    C22 C23 . . 1.387(2) no
    C23 C24 . . 1.390(2) no
    C5 H5 . . 0.9500 no
    C6 H6 . . 0.9500 no
    C7 H7 . . 0.9500 no
    C8 H8 . . 0.9500 no
    C9 H9 . . 0.9500 no
    C10 H10A . . 0.9900 no
    C10 H10B . . 0.9900 no
    C11 H11 . . 0.9500 no
    C12 H12B . . 0.9500 no
    C12 H12A . . 0.9500 no
    C14 H14 . . 0.9500 no
    C15 H15 . . 0.9500 no
    C17 H17 . . 0.9500 no
    C18 H18 . . 0.9500 no
    C20 H20 . . 0.9500 no
    C21 H21 . . 0.9500 no
    C22 H22 . . 0.9500 no
    C23 H23 . . 0.9500 no
    C24 H24 . . 0.9500 no
    C25 C37 . . 1.477(2) no
    C26 C27 . . 1.371(2) no
    C26 C43 . . 1.476(2) no
    C27 C28 . . 1.479(2) no
    C28 C29 . . 1.393(2) no
    C28 C33 . . 1.393(2) no
    C29 C30 . . 1.389(2) no
    C30 C31 . . 1.387(2) no
    C31 C32 . . 1.384(2) no
    C32 C33 . . 1.391(2) no
    C34 C35 . . 1.495(2) no
    C35 C36 . . 1.306(3) no
    C37 C38 . . 1.397(2) no
    C37 C42 . . 1.397(2) no
    C38 C39 . . 1.391(2) no
    C39 C40 . . 1.387(2) no
    C40 C41 . . 1.380(2) no
    C41 C42 . . 1.388(2) no
    C43 C44 . . 1.402(2) no
    C43 C48 . . 1.393(2) no
    C44 C45 . . 1.388(2) no
    C45 C46 . . 1.387(2) no
    C46 C47 . . 1.386(2) no
    C47 C48 . . 1.391(2) no
    C29 H29 . . 0.9500 no
    C30 H30 . . 0.9500 no
    C31 H31 . . 0.9500 no
    C32 H32 . . 0.9500 no
    C33 H33 . . 0.9500 no
    C34 H34A . . 0.9900 no
    C34 H34B . . 0.9900 no
    C35 H35 . . 0.9500 no
    C36 H36A . . 0.9500 no
    C36 H36B . . 0.9500 no
    C38 H38 . . 0.9500 no
    C39 H39 . . 0.9500 no
    C41 H41 . . 0.9500 no
    C42 H42 . . 0.9500 no
    C44 H44 . . 0.9500 no
    C45 H45 . . 0.9500 no
    C46 H46 . . 0.9500 no
    C47 H47 . . 0.9500 no
    C48 H48 . . 0.9500 no
loop_
    _geom_angle_atom_site_label_1
    _geom_angle_atom_site_label_2
    _geom_angle_atom_site_label_3
    _geom_angle_site_symmetry_1
    _geom_angle_site_symmetry_2
    _geom_angle_site_symmetry_3
    _geom_angle
    _geom_angle_publ_flag
    C1 N1 C3 . . . 107.20(12) no
    C1 N1 C10 . . . 126.91(12) no
    C3 N1 C10 . . . 125.83(12) no
    C1 N2 C2 . . . 106.30(12) no
    C27 N3 C34 . . . 124.52(12) no
    C25 N3 C27 . . . 106.76(12) no
    C25 N3 C34 . . . 128.66(13) no
    C25 N4 C26 . . . 105.60(12) no
    N1 C1 C13 . . . 126.68(14) no
    N2 C1 C13 . . . 121.93(14) no
    N1 C1 N2 . . . 111.38(13) no
    N2 C2 C3 . . . 109.72(12) no
    N2 C2 C19 . . . 118.31(13) no
    C3 C2 C19 . . . 131.84(13) no
    N1 C3 C2 . . . 105.40(12) no
    N1 C3 C4 . . . 121.12(13) no
    C2 C3 C4 . . . 133.41(13) no
    C3 C4 C9 . . . 120.62(13) no
    C5 C4 C9 . . . 118.78(14) no
    C3 C4 C5 . . . 120.61(14) no
    C4 C5 C6 . . . 120.60(15) no
    C5 C6 C7 . . . 120.34(14) no
    C6 C7 C8 . . . 119.61(14) no
    C7 C8 C9 . . . 120.41(16) no
    C4 C9 C8 . . . 120.26(15) no
    N1 C10 C11 . . . 113.67(14) no
    C10 C11 C12 . . . 125.92(17) no
    C1 C13 C18 . . . 124.28(14) no
    C14 C13 C18 . . . 118.67(14) no
    C1 C13 C14 . . . 116.95(14) no
    C13 C14 C15 . . . 121.38(15) no
    C14 C15 C16 . . . 118.29(15) no
    Cl1 C16 C15 . . . 119.59(12) no
    C15 C16 C17 . . . 121.89(14) no
    Cl1 C16 C17 . . . 118.52(13) no
    C16 C17 C18 . . . 119.38(15) no
    C13 C18 C17 . . . 120.39(15) no
    C20 C19 C24 . . . 117.97(14) no
    C2 C19 C20 . . . 118.62(13) no
    C2 C19 C24 . . . 123.36(13) no
    C19 C20 C21 . . . 120.95(14) no
    C20 C21 C22 . . . 120.31(14) no
    C21 C22 C23 . . . 119.37(15) no
    C22 C23 C24 . . . 120.43(14) no
    C19 C24 C23 . . . 120.96(14) no
    C4 C5 H5 . . . 120.00 no
    C6 C5 H5 . . . 120.00 no
    C5 C6 H6 . . . 120.00 no
    C7 C6 H6 . . . 120.00 no
    C8 C7 H7 . . . 120.00 no
    C6 C7 H7 . . . 120.00 no
    C7 C8 H8 . . . 120.00 no
    C9 C8 H8 . . . 120.00 no
    C8 C9 H9 . . . 120.00 no
    C4 C9 H9 . . . 120.00 no
    C11 C10 H10A . . . 109.00 no
    N1 C10 H10B . . . 109.00 no
    C11 C10 H10B . . . 109.00 no
    H10A C10 H10B . . . 108.00 no
    N1 C10 H10A . . . 109.00 no
    C10 C11 H11 . . . 117.00 no
    C12 C11 H11 . . . 117.00 no
    C11 C12 H12A . . . 120.00 no
    C11 C12 H12B . . . 120.00 no
    H12A C12 H12B . . . 120.00 no
    C15 C14 H14 . . . 119.00 no
    C13 C14 H14 . . . 119.00 no
    C14 C15 H15 . . . 121.00 no
    C16 C15 H15 . . . 121.00 no
    C18 C17 H17 . . . 120.00 no
    C16 C17 H17 . . . 120.00 no
    C17 C18 H18 . . . 120.00 no
    C13 C18 H18 . . . 120.00 no
    C21 C20 H20 . . . 120.00 no
    C19 C20 H20 . . . 120.00 no
    C20 C21 H21 . . . 120.00 no
    C22 C21 H21 . . . 120.00 no
    C21 C22 H22 . . . 120.00 no
    C23 C22 H22 . . . 120.00 no
    C24 C23 H23 . . . 120.00 no
    C22 C23 H23 . . . 120.00 no
    C19 C24 H24 . . . 120.00 no
    C23 C24 H24 . . . 120.00 no
    N3 C25 N4 . . . 111.56(13) no
    N3 C25 C37 . . . 124.29(14) no
    N4 C25 C37 . . . 124.15(13) no
    N4 C26 C27 . . . 110.18(13) no
    N4 C26 C43 . . . 121.86(13) no
    C27 C26 C43 . . . 127.93(14) no
    N3 C27 C26 . . . 105.91(13) no
    N3 C27 C28 . . . 123.01(13) no
    C26 C27 C28 . . . 131.07(14) no
    C27 C28 C29 . . . 119.28(13) no
    C27 C28 C33 . . . 121.48(14) no
    C29 C28 C33 . . . 119.18(14) no
    C28 C29 C30 . . . 120.42(14) no
    C29 C30 C31 . . . 120.05(15) no
    C30 C31 C32 . . . 119.84(15) no
    C31 C32 C33 . . . 120.30(14) no
    C28 C33 C32 . . . 120.20(15) no
    N3 C34 C35 . . . 114.07(13) no
    C34 C35 C36 . . . 126.56(17) no
    C25 C37 C38 . . . 119.00(14) no
    C25 C37 C42 . . . 121.96(14) no
    C38 C37 C42 . . . 118.96(14) no
    C37 C38 C39 . . . 120.79(15) no
    C38 C39 C40 . . . 118.82(15) no
    Cl2 C40 C39 . . . 119.90(13) no
    Cl2 C40 C41 . . . 118.58(13) no
    C39 C40 C41 . . . 121.53(15) no
    C40 C41 C42 . . . 119.34(15) no
    C37 C42 C41 . . . 120.57(15) no
    C26 C43 C44 . . . 121.28(13) no
    C26 C43 C48 . . . 120.42(14) no
    C44 C43 C48 . . . 118.30(14) no
    C43 C44 C45 . . . 120.76(14) no
    C44 C45 C46 . . . 120.53(15) no
    C45 C46 C47 . . . 119.06(16) no
    C46 C47 C48 . . . 120.79(15) no
    C43 C48 C47 . . . 120.55(15) no
    C28 C29 H29 . . . 120.00 no
    C30 C29 H29 . . . 120.00 no
    C29 C30 H30 . . . 120.00 no
    C31 C30 H30 . . . 120.00 no
    C30 C31 H31 . . . 120.00 no
    C32 C31 H31 . . . 120.00 no
    C31 C32 H32 . . . 120.00 no
    C33 C32 H32 . . . 120.00 no
    C28 C33 H33 . . . 120.00 no
    C32 C33 H33 . . . 120.00 no
    N3 C34 H34A . . . 109.00 no
    N3 C34 H34B . . . 109.00 no
    C35 C34 H34A . . . 109.00 no
    C35 C34 H34B . . . 109.00 no
    H34A C34 H34B . . . 108.00 no
    C34 C35 H35 . . . 117.00 no
    C36 C35 H35 . . . 117.00 no
    C35 C36 H36A . . . 120.00 no
    C35 C36 H36B . . . 120.00 no
    H36A C36 H36B . . . 120.00 no
    C37 C38 H38 . . . 120.00 no
    C39 C38 H38 . . . 120.00 no
    C38 C39 H39 . . . 121.00 no
    C40 C39 H39 . . . 121.00 no
    C40 C41 H41 . . . 120.00 no
    C42 C41 H41 . . . 120.00 no
    C37 C42 H42 . . . 120.00 no
    C41 C42 H42 . . . 120.00 no
    C43 C44 H44 . . . 120.00 no
    C45 C44 H44 . . . 120.00 no
    C44 C45 H45 . . . 120.00 no
    C46 C45 H45 . . . 120.00 no
    C45 C46 H46 . . . 120.00 no
    C47 C46 H46 . . . 120.00 no
    C46 C47 H47 . . . 120.00 no
    C48 C47 H47 . . . 120.00 no
    C43 C48 H48 . . . 120.00 no
    C47 C48 H48 . . . 120.00 no
loop_
    _geom_torsion_atom_site_label_1
    _geom_torsion_atom_site_label_2
    _geom_torsion_atom_site_label_3
    _geom_torsion_atom_site_label_4
    _geom_torsion_site_symmetry_1
    _geom_torsion_site_symmetry_2
    _geom_torsion_site_symmetry_3
    _geom_torsion_site_symmetry_4
    _geom_torsion
    _geom_torsion_publ_flag
    C3 N1 C1 N2 . . . . -0.36(17) no
    C10 N1 C1 N2 . . . . -177.56(14) no
    C3 N1 C1 C13 . . . . -179.04(15) no
    C10 N1 C1 C13 . . . . 3.8(2) no
    C1 N1 C3 C4 . . . . 177.32(14) no
    C1 N1 C10 C11 . . . . 91.50(18) no
    C3 N1 C10 C11 . . . . -85.20(18) no
    C1 N1 C3 C2 . . . . 0.06(17) no
    C10 N1 C3 C4 . . . . -5.4(2) no
    C10 N1 C3 C2 . . . . 177.30(14) no
    C2 N2 C1 C13 . . . . 179.25(14) no
    C2 N2 C1 N1 . . . . 0.49(17) no
    C1 N2 C2 C3 . . . . -0.45(17) no
    C1 N2 C2 C19 . . . . -176.82(13) no
    C25 N3 C27 C28 . . . . 178.62(13) no
    C34 N3 C25 N4 . . . . -176.98(13) no
    C25 N3 C34 C35 . . . . -104.98(18) no
    C34 N3 C27 C28 . . . . -4.0(2) no
    C25 N3 C27 C26 . . . . 0.04(15) no
    C27 N3 C25 N4 . . . . 0.27(16) no
    C27 N3 C25 C37 . . . . -179.26(13) no
    C27 N3 C34 C35 . . . . 78.23(18) no
    C34 N3 C27 C26 . . . . 177.43(13) no
    C34 N3 C25 C37 . . . . 3.5(2) no
    C26 N4 C25 C37 . . . . 179.07(13) no
    C26 N4 C25 N3 . . . . -0.46(16) no
    C25 N4 C26 C27 . . . . 0.49(16) no
    C25 N4 C26 C43 . . . . -177.85(13) no
    N1 C1 C13 C14 . . . . 139.66(16) no
    N1 C1 C13 C18 . . . . -44.2(2) no
    N2 C1 C13 C18 . . . . 137.26(17) no
    N2 C1 C13 C14 . . . . -38.9(2) no
    C3 C2 C19 C24 . . . . 4.5(3) no
    N2 C2 C3 N1 . . . . 0.23(17) no
    N2 C2 C3 C4 . . . . -176.54(16) no
    C3 C2 C19 C20 . . . . -173.05(16) no
    N2 C2 C19 C20 . . . . 2.4(2) no
    N2 C2 C19 C24 . . . . 179.91(14) no
    C19 C2 C3 N1 . . . . 175.95(15) no
    C19 C2 C3 C4 . . . . -0.8(3) no
    N1 C3 C4 C9 . . . . -65.7(2) no
    C2 C3 C4 C5 . . . . -69.3(2) no
    N1 C3 C4 C5 . . . . 114.35(17) no
    C2 C3 C4 C9 . . . . 110.7(2) no
    C3 C4 C9 C8 . . . . 179.65(15) no
    C5 C4 C9 C8 . . . . -0.4(2) no
    C9 C4 C5 C6 . . . . -0.1(2) no
    C3 C4 C5 C6 . . . . 179.87(15) no
    C4 C5 C6 C7 . . . . 0.4(2) no
    C5 C6 C7 C8 . . . . -0.3(3) no
    C6 C7 C8 C9 . . . . -0.2(3) no
    C7 C8 C9 C4 . . . . 0.5(3) no
    N1 C10 C11 C12 . . . . 6.4(2) no
    C18 C13 C14 C15 . . . . -1.0(2) no
    C14 C13 C18 C17 . . . . 0.2(2) no
    C1 C13 C18 C17 . . . . -175.91(15) no
    C1 C13 C14 C15 . . . . 175.37(15) no
    C13 C14 C15 C16 . . . . 1.1(2) no
    C14 C15 C16 Cl1 . . . . 179.79(12) no
    C14 C15 C16 C17 . . . . -0.4(2) no
    C15 C16 C17 C18 . . . . -0.4(2) no
    Cl1 C16 C17 C18 . . . . 179.41(13) no
    C16 C17 C18 C13 . . . . 0.5(2) no
    C2 C19 C24 C23 . . . . -177.66(15) no
    C20 C19 C24 C23 . . . . -0.1(2) no
    C24 C19 C20 C21 . . . . 0.4(2) no
    C2 C19 C20 C21 . . . . 178.03(14) no
    C19 C20 C21 C22 . . . . -0.1(2) no
    C20 C21 C22 C23 . . . . -0.4(2) no
    C21 C22 C23 C24 . . . . 0.7(2) no
    C22 C23 C24 C19 . . . . -0.4(2) no
    N4 C25 C37 C42 . . . . -136.27(16) no
    N4 C25 C37 C38 . . . . 40.4(2) no
    N3 C25 C37 C38 . . . . -140.18(15) no
    N3 C25 C37 C42 . . . . 43.2(2) no
    N4 C26 C27 N3 . . . . -0.33(16) no
    C27 C26 C43 C44 . . . . 29.4(2) no
    N4 C26 C43 C48 . . . . 28.1(2) no
    C43 C26 C27 N3 . . . . 177.88(14) no
    C27 C26 C43 C48 . . . . -149.97(16) no
    N4 C26 C27 C28 . . . . -178.74(14) no
    N4 C26 C43 C44 . . . . -152.57(15) no
    C43 C26 C27 C28 . . . . -0.5(3) no
    N3 C27 C28 C33 . . . . 74.0(2) no
    N3 C27 C28 C29 . . . . -108.89(17) no
    C26 C27 C28 C29 . . . . 69.3(2) no
    C26 C27 C28 C33 . . . . -107.87(19) no
    C27 C28 C29 C30 . . . . -177.11(15) no
    C29 C28 C33 C32 . . . . 0.7(2) no
    C33 C28 C29 C30 . . . . 0.1(2) no
    C27 C28 C33 C32 . . . . 177.86(15) no
    C28 C29 C30 C31 . . . . -1.2(3) no
    C29 C30 C31 C32 . . . . 1.4(3) no
    C30 C31 C32 C33 . . . . -0.6(3) no
    C31 C32 C33 C28 . . . . -0.5(3) no
    N3 C34 C35 C36 . . . . 4.3(3) no
    C25 C37 C38 C39 . . . . -177.66(14) no
    C42 C37 C38 C39 . . . . -0.9(2) no
    C25 C37 C42 C41 . . . . 177.44(13) no
    C38 C37 C42 C41 . . . . 0.8(2) no
    C37 C38 C39 C40 . . . . 0.3(2) no
    C38 C39 C40 Cl2 . . . . -179.77(12) no
    C38 C39 C40 C41 . . . . 0.6(2) no
    Cl2 C40 C41 C42 . . . . 179.66(11) no
    C39 C40 C41 C42 . . . . -0.7(2) no
    C40 C41 C42 C37 . . . . 0.0(2) no
    C26 C43 C44 C45 . . . . -178.42(15) no
    C48 C43 C44 C45 . . . . 1.0(2) no
    C26 C43 C48 C47 . . . . 178.02(15) no
    C44 C43 C48 C47 . . . . -1.4(2) no
    C43 C44 C45 C46 . . . . 0.0(2) no
    C44 C45 C46 C47 . . . . -0.5(3) no
    C45 C46 C47 C48 . . . . 0.1(3) no
    C46 C47 C48 C43 . . . . 0.9(3) no
loop_
    _geom_hbond_atom_site_label_D
    _geom_hbond_atom_site_label_H
    _geom_hbond_atom_site_label_A
    _geom_hbond_site_symmetry_A
    _geom_hbond_distance_DH
    _geom_hbond_distance_HA
    _geom_hbond_distance_DA
    _geom_hbond_angle_DHA
    _geom_hbond_publ_flag
    C12 H12A N1 . 0.95 2.55 2.880(2) 100 no
    C20 H20 N2 . 0.95 2.44 2.804(2) 102 no
    C36 H36A N3 . 0.95 2.56 2.887(2) 100 no
    C5 H5 Cg4 2_565 0.95 2.76 3.5968(17) 147 yes
    C11 H11 Cg8 2_556 0.95 2.83 3.5879(19) 137 yes
    C33 H33 Cg2 1_556 0.95 2.89 3.8217(18) 166 yes
_iucr_refine_instructions_details
;
TITL B-14 in P-1
CELL  0.71073  10.0916  13.1386  15.6155   72.924   86.849   71.830
ZERR     4.00   0.0007   0.0009   0.0010    0.001    0.001    0.001
LATT   1
SFAC  C    H    N    CL
UNIT  96   76   8    4
MERG   2
OMIT    -3.00  53.00
FMAP   2
PLAN   20
SIZE     0.28   0.33   0.57
ACTA
BOND   $H
CONF
LIST   4
L.S.  13
TEMP  -173.50
WGHT    0.051400    0.778600
FVAR       0.85391
MOLE    1
C1    1   -0.008887    0.212324    0.284373    11.00000    0.01720    0.01885 =
         0.02151   -0.00485   -0.00039   -0.00416
C2    1    0.094180    0.298216    0.175024    11.00000    0.01629    0.01805 =
         0.01972   -0.00441    0.00022   -0.00280
C3    1    0.044222    0.229945    0.142078    11.00000    0.01727    0.01890 =
         0.02006   -0.00302    0.00058   -0.00461
C4    1    0.054835    0.204890    0.054854    11.00000    0.01906    0.02247 =
         0.02197   -0.00663    0.00177   -0.01017
C5    1   -0.014274    0.286193   -0.022197    11.00000    0.01817    0.02236 =
         0.02588   -0.00740    0.00164   -0.00777
AFIX  43
H5    2   -0.068771    0.358187   -0.018728    11.00000   -1.20000
AFIX   0
C6    1   -0.004105    0.262831   -0.103773    11.00000    0.02039    0.02926 =
         0.02098   -0.00409   -0.00033   -0.01160
AFIX  43
H6    2   -0.051082    0.319022   -0.155844    11.00000   -1.20000
AFIX   0
C7    1    0.074359    0.157765   -0.109739    11.00000    0.02920    0.03222 =
         0.02267   -0.01131    0.00464   -0.01579
AFIX  43
H7    2    0.080790    0.141835   -0.165636    11.00000   -1.20000
AFIX   0
C8    1    0.143316    0.076178   -0.033610    11.00000    0.03131    0.02206 =
         0.03117   -0.01099    0.00493   -0.00816
AFIX  43
H8    2    0.196877    0.004132   -0.037456    11.00000   -1.20000
AFIX   0
C9    1    0.134533    0.099184    0.048265    11.00000    0.02752    0.02113 =
         0.02471   -0.00427    0.00026   -0.00765
AFIX  43
H9    2    0.182745    0.043033    0.099975    11.00000   -1.20000
AFIX   0
C10   1   -0.096284    0.097054    0.209868    11.00000    0.02778    0.02324 =
         0.02359   -0.00580    0.00100   -0.01326
AFIX  23
H10A  2   -0.093392    0.044949    0.270681    11.00000   -1.20000
H10B  2   -0.047258    0.052111    0.170031    11.00000   -1.20000
AFIX   0
C11   1   -0.246121    0.153452    0.176872    11.00000    0.02852    0.03524 =
         0.02415   -0.00671   -0.00122   -0.01791
AFIX  43
H11   2   -0.301916    0.106360    0.179290    11.00000   -1.20000
AFIX   0
C12   1   -0.306851    0.261990    0.144996    11.00000    0.02664    0.03642 =
         0.02775   -0.00938   -0.00404   -0.00955
AFIX  93
H12A  2   -0.255147    0.312326    0.141309    11.00000   -1.20000
H12B  2   -0.402438    0.290081    0.125650    11.00000   -1.20000
AFIX   0
C13   1   -0.060832    0.176503    0.374843    11.00000    0.02206    0.01732 =
         0.02125   -0.00522    0.00144   -0.00636
C14   1    0.026096    0.161202    0.447422    11.00000    0.02169    0.02193 =
         0.02570   -0.00654    0.00125   -0.00873
AFIX  43
H14   2    0.116647    0.168673    0.436584    11.00000   -1.20000
AFIX   0
C15   1   -0.017110    0.135431    0.534595    11.00000    0.02585    0.02385 =
         0.02261   -0.00722   -0.00077   -0.00855
AFIX  43
H15   2    0.041905    0.126461    0.583389    11.00000   -1.20000
AFIX   0
C16   1   -0.148585    0.123044    0.548904    11.00000    0.02703    0.01909 =
         0.01979   -0.00513    0.00475   -0.00727
C17   1   -0.236436    0.136299    0.479040    11.00000    0.02014    0.02575 =
         0.02630   -0.00712    0.00377   -0.00868
AFIX  43
H17   2   -0.325938    0.126867    0.490602    11.00000   -1.20000
AFIX   0
C18   1   -0.192891    0.163481    0.391919    11.00000    0.02226    0.02475 =
         0.02434   -0.00551   -0.00174   -0.00762
AFIX  43
H18   2   -0.253151    0.173330    0.343488    11.00000   -1.20000
AFIX   0
C19   1    0.179711    0.371868    0.134675    11.00000    0.01611    0.01586 =
         0.02389   -0.00441    0.00064   -0.00281
C20   1    0.227487    0.422415    0.188798    11.00000    0.02120    0.02169 =
         0.02265   -0.00654    0.00185   -0.00577
AFIX  43
H20   2    0.201871    0.410520    0.249554    11.00000   -1.20000
AFIX   0
C21   1    0.311889    0.489770    0.154872    11.00000    0.02247    0.02148 =
         0.02935   -0.00930   -0.00132   -0.00718
AFIX  43
H21   2    0.343266    0.523484    0.192500    11.00000   -1.20000
AFIX   0
C22   1    0.350453    0.507944    0.066396    11.00000    0.01953    0.02157 =
         0.03183   -0.00478    0.00374   -0.00918
AFIX  43
H22   2    0.407565    0.554372    0.043106    11.00000   -1.20000
AFIX   0
C23   1    0.304845    0.457684    0.012206    11.00000    0.02439    0.02583 =
         0.02405   -0.00591    0.00479   -0.00894
AFIX  43
H23   2    0.331742    0.469134   -0.048289    11.00000   -1.20000
AFIX   0
C24   1    0.220045    0.390679    0.045851    11.00000    0.02405    0.02287 =
         0.02317   -0.00743    0.00123   -0.00882
AFIX  43
H24   2    0.189078    0.357193    0.007863    11.00000   -1.20000
AFIX   0
N1    3   -0.021626    0.175292    0.213214    11.00000    0.01986    0.02006 =
         0.01992   -0.00384   -0.00013   -0.00793
N2    3    0.060683    0.285730    0.263748    11.00000    0.01857    0.01952 =
         0.02073   -0.00469    0.00195   -0.00549
CL1   4   -0.206461    0.090060    0.658031    11.00000    0.03152    0.03579 =
         0.02149   -0.00665    0.00672   -0.01146
MOLE    2
C25   1    0.117242    0.334013    0.674630    11.00000    0.01995    0.02236 =
         0.01831   -0.00563    0.00149   -0.00743
C26   1    0.299831    0.188229    0.708066    11.00000    0.01916    0.02026 =
         0.01757   -0.00293    0.00021   -0.00567
C27   1    0.316803    0.257514    0.754418    11.00000    0.01735    0.01999 =
         0.01882   -0.00404    0.00117   -0.00528
C28   1    0.432456    0.245555    0.814535    11.00000    0.01981    0.01631 =
         0.02287   -0.00644   -0.00193   -0.00500
C29   1    0.560092    0.251672    0.778520    11.00000    0.02378    0.02465 =
         0.02213   -0.00624    0.00099   -0.00779
AFIX  43
H29   2    0.570485    0.266850    0.715609    11.00000   -1.20000
AFIX   0
C30   1    0.672304    0.235717    0.834018    11.00000    0.02102    0.02771 =
         0.03111   -0.00869    0.00055   -0.00937
AFIX  43
H30   2    0.759557    0.238620    0.809122    11.00000   -1.20000
AFIX   0
C31   1    0.657027    0.215553    0.925749    11.00000    0.02477    0.02378 =
         0.02917   -0.00662   -0.00692   -0.00745
AFIX  43
H31   2    0.733119    0.206291    0.963563    11.00000   -1.20000
AFIX   0
C32   1    0.530691    0.208959    0.962051    11.00000    0.03050    0.03038 =
         0.02098   -0.00700   -0.00128   -0.01111
AFIX  43
H32   2    0.520475    0.194469    1.024937    11.00000   -1.20000
AFIX   0
C33   1    0.418618    0.223449    0.906888    11.00000    0.02288    0.02642 =
         0.02348   -0.00838    0.00222   -0.00851
AFIX  43
H33   2    0.332364    0.218258    0.932257    11.00000   -1.20000
AFIX   0
C34   1    0.170992    0.445438    0.770372    11.00000    0.02298    0.02490 =
         0.02529   -0.01097   -0.00181   -0.00401
AFIX  23
H34A  2    0.193729    0.415646    0.835643    11.00000   -1.20000
H34B  2    0.069985    0.487052    0.762049    11.00000   -1.20000
AFIX   0
C35   1    0.251011    0.525116    0.729464    11.00000    0.02818    0.02161 =
         0.04364   -0.01101   -0.00629   -0.00563
AFIX  43
H35   2    0.240625    0.584519    0.754805    11.00000   -1.20000
AFIX   0
C36   1    0.333766    0.521301    0.662395    11.00000    0.03657    0.02930 =
         0.05367   -0.00826    0.00690   -0.01448
AFIX  93
H36A  2    0.347691    0.463528    0.634702    11.00000   -1.20000
H36B  2    0.380043    0.576298    0.641299    11.00000   -1.20000
AFIX   0
C37   1   -0.017817    0.414830    0.634184    11.00000    0.01977    0.02363 =
         0.01627   -0.00711    0.00047   -0.00409
C38   1   -0.127903    0.374770    0.625497    11.00000    0.02489    0.02179 =
         0.02536   -0.00496   -0.00004   -0.00665
AFIX  43
H38   2   -0.115698    0.296782    0.647620    11.00000   -1.20000
AFIX   0
C39   1   -0.255119    0.447696    0.584854    11.00000    0.02036    0.02991 =
         0.03195   -0.00578   -0.00227   -0.00902
AFIX  43
H39   2   -0.329882    0.420233    0.579276    11.00000   -1.20000
AFIX   0
C40   1   -0.270892    0.561246    0.552608    11.00000    0.01919    0.02660 =
         0.02273   -0.00545   -0.00134   -0.00164
C41   1   -0.163228    0.602791    0.559343    11.00000    0.02537    0.02060 =
         0.02068   -0.00554    0.00018   -0.00444
AFIX  43
H41   2   -0.175655    0.680740    0.536300    11.00000   -1.20000
AFIX   0
C42   1   -0.036619    0.529520    0.600125    11.00000    0.02280    0.02443 =
         0.01965   -0.00794    0.00069   -0.00781
AFIX  43
H42   2    0.037881    0.557612    0.604915    11.00000   -1.20000
AFIX   0
C43   1    0.397280    0.079040    0.705286    11.00000    0.01784    0.01980 =
         0.02429   -0.00595    0.00141   -0.00797
C44   1    0.488927    0.009116    0.778134    11.00000    0.02116    0.02223 =
         0.02414   -0.00525    0.00015   -0.00905
AFIX  43
H44   2    0.486998    0.031288    0.830994    11.00000   -1.20000
AFIX   0
C45   1    0.582422   -0.092111    0.773910    11.00000    0.02029    0.02308 =
         0.03031   -0.00385   -0.00291   -0.00570
AFIX  43
H45   2    0.643876   -0.138538    0.823840    11.00000   -1.20000
AFIX   0
C46   1    0.586878   -0.126056    0.697383    11.00000    0.02179    0.02170 =
         0.03805   -0.01072    0.00097   -0.00421
AFIX  43
H46   2    0.651449   -0.195086    0.694373    11.00000   -1.20000
AFIX   0
C47   1    0.495765   -0.057821    0.625341    11.00000    0.02705    0.02828 =
         0.03216   -0.01542    0.00043   -0.00755
AFIX  43
H47   2    0.498008   -0.080503    0.572705    11.00000   -1.20000
AFIX   0
C48   1    0.401092    0.043467    0.629207    11.00000    0.02403    0.02437 =
         0.02572   -0.00676   -0.00387   -0.00545
AFIX  43
H48   2    0.338516    0.088759    0.579557    11.00000   -1.20000
AFIX   0
N3    3    0.199354    0.351092    0.732744    11.00000    0.01874    0.01949 =
         0.01885   -0.00544   -0.00082   -0.00435
N4    3    0.174573    0.236288    0.658690    11.00000    0.01914    0.02194 =
         0.01902   -0.00428   -0.00056   -0.00570
CL2   4   -0.429720    0.655076    0.501546    11.00000    0.02126    0.03049 =
         0.03930   -0.00285   -0.00619   -0.00091
HKLF 4  1.0  1.00  0.00  0.00  0.00  1.00  0.00  0.00  0.00  1.00
REM  B-14 in P-1
REM R1 =  0.0405 for   6764 Fo > 4sig(Fo)  and  0.0460 for all   7718 data
REM    487 parameters refined using      0 restraints
END
WGHT      0.0514      0.7786
REM Highest difference peak  0.342,  deepest hole -0.228,  1-sigma level  0.048
Q1    1   0.3357  0.1281  0.7134  11.00000  0.05    0.34
Q2    1   0.3755  0.2477  0.7820  11.00000  0.05    0.29
Q3    1  -0.0786  0.3986  0.6549  11.00000  0.05    0.28
Q4    1   0.4235  0.0793  0.6612  11.00000  0.05    0.27
Q5    1   0.2951  0.2063  0.7527  11.00000  0.05    0.27
Q6    1   0.0432  0.3744  0.6535  11.00000  0.05    0.26
Q7    1  -0.0248  0.1830  0.3297  11.00000  0.05    0.25
Q8    1   0.3659  0.5373  0.7377  11.00000  0.05    0.25
Q9    1   0.1485  0.3416  0.7122  11.00000  0.05    0.25
Q10   1   0.0664  0.1484  0.0579  11.00000  0.05    0.25
Q11   1   0.0597  0.2199 -0.1082  11.00000  0.05    0.25
Q12   1  -0.0395  0.4778  0.6265  11.00000  0.05    0.24
Q13   1   0.4294 -0.0226  0.6381  11.00000  0.05    0.24
Q14   1  -0.0981  0.1547  0.5408  11.00000  0.05    0.24
Q15   1   0.1824  0.4015  0.0843  11.00000  0.05    0.24
Q16   1  -0.0837  0.5596  0.5605  11.00000  0.05    0.24
Q17   1   0.1829  0.4175  0.1531  11.00000  0.05    0.24
Q18   1   0.1149  0.1637  0.0460  11.00000  0.05    0.24
Q19   1   0.2539  0.2973  0.7530  11.00000  0.05    0.24
Q20   1   0.0479  0.2229  0.0958  11.00000  0.05    0.24
;
