# Supplementary material for: 2-(4-Chloro­phen­yl)-4,5-diphenyl-1-(prop-2-en-1-yl)-1H-imidazole
Source: Acta Crystallogr Sect E Struct Rep Online. 2013 May 11;69(Pt 6):o875–6. doi: 10.1107/S1600536813012592 (PMC3685034; doi:10.1107/S1600536813012592)
Supplement: Supplementary file 2 [file e-69-0o875-Isup2.hkl]

# 
# h,k,l, Fc-squared, Fo-squared, sigma(Fo-squared) and status flag 
# 
data_I
_shelx_title ' B-14 in P-1' 
_shelx_refln_list_code          4 
_shelx_F_calc_maximum      114.60 
_exptl_crystal_F_000       776.00 
_reflns_d_resolution_high  0.7965 
 
loop_ 
 _symmetry_equiv_pos_as_xyz 
 'x, y, z' 
 '-x, -y, -z' 
 
_cell_length_a    10.0916 
_cell_length_b    13.1386 
_cell_length_c    15.6155 
_cell_angle_alpha  72.924 
_cell_angle_beta   86.849 
_cell_angle_gamma  71.830 
 
_shelx_F_squared_multiplier     1.000 
 
loop_ 
 _refln_index_h 
 _refln_index_k 
 _refln_index_l 
 _refln_F_squared_calc 
 _refln_F_squared_meas 
 _refln_F_squared_sigma 
 _refln_observed_status 
   1   0   0     4733.45     4619.36     96.41 o 
   2   0   0       43.40       51.37      1.37 o 
   3   0   0      186.65      187.00      5.56 o 
   4   0   0     1078.57     1098.59     13.49 o 
   5   0   0     2396.28     2446.87     43.56 o 
   6   0   0       63.88       64.59      2.54 o 
   7   0   0      250.15      229.84      5.44 o 
   8   0   0      735.79      772.35     23.65 o 
   9   0   0      293.30      285.01     10.54 o 
  10   0   0       85.10       74.15      7.76 o 
  11   0   0      236.95      254.53     11.10 o 
  12   0   0      182.66      183.69     10.00 o 
 -11   1   0      516.29      551.77     17.38 o 
 -10   1   0      201.94      219.22     14.09 o 
  -9   1   0     1340.92     1408.55     29.31 o 
  -8   1   0      878.74      931.69     14.34 o 
  -7   1   0      289.76      250.74      5.81 o 
  -6   1   0       67.14       66.34      2.70 o 
  -5   1   0      205.47      173.90      4.87 o 
  -4   1   0      833.50      868.65     22.63 o 
  -3   1   0      684.29      706.71      9.83 o 
  -2   1   0     6258.62     6512.47     92.15 o 
  -1   1   0      762.35      813.33      8.06 o 
   0   1   0        2.64        0.23      0.82 o 
   1   1   0     2014.89     2161.61     32.20 o 
   2   1   0     4172.60     4226.48     51.10 o 
   4   1   0      598.95      571.13      7.87 o 
   5   1   0       31.37       25.29      1.89 o 
   6   1   0        8.29        8.51      1.10 o 
   7   1   0      143.55      121.26      3.72 o 
   8   1   0      125.43      111.75      4.70 o 
   9   1   0      445.45      428.37     10.51 o 
  10   1   0      329.77      316.39     11.79 o 
  11   1   0       10.80       13.43      3.19 o 
  12   1   0        0.25       -1.84      2.45 o 
 -11   2   0       14.93        8.88      5.44 o 
 -10   2   0        0.42       -0.39      3.08 o 
  -9   2   0        0.15       -1.52      2.01 o 
  -8   2   0     2090.02     2209.10     37.36 o 
  -7   2   0     1257.04     1376.32     18.64 o 
  -6   2   0      176.40      190.27      4.78 o 
  -5   2   0      734.72      713.89     10.46 o 
  -4   2   0     1916.67     2058.70     23.67 o 
  -3   2   0      163.17      178.08      3.14 o 
   0   2   0     3187.27     3359.71     54.63 o 
   1   2   0     2100.30     1947.76     20.72 o 
   2   2   0      485.93      514.55      7.82 o 
   3   2   0    10050.07    10408.59    211.71 o 
   4   2   0     3503.94     3539.24     49.56 o 
   5   2   0      140.23      125.67      3.15 o 
   6   2   0      632.30      662.85     10.95 o 
   7   2   0        0.04        0.65      0.68 o 
   8   2   0        4.43        3.75      1.35 o 
   9   2   0      842.73      843.23     16.20 o 
  10   2   0       45.13       39.63      4.84 o 
  11   2   0       44.34       40.80      5.21 o 
  12   2   0       74.23       82.70      8.20 o 
 -11   3   0        1.83       -0.37      4.23 o 
 -10   3   0      162.98      152.77     12.22 o 
  -9   3   0       43.80       41.08      4.71 o 
  -8   3   0      119.35      123.41      6.57 o 
  -7   3   0       76.14       76.08      3.41 o 
  -6   3   0      773.19      755.09     11.67 o 
  -5   3   0       74.10       74.14      2.81 o 
  -4   3   0     2118.43     2353.53     23.79 o 
  -3   3   0     3843.52     4137.42     39.11 o 
  -2   3   0      203.68      199.72      3.24 o 
  -1   3   0      516.15      537.77      7.92 o 
   0   3   0     8732.73     9000.08    183.09 o 
   1   3   0     3348.63     3380.87     40.56 o 
   2   3   0     7501.70     7801.85    113.89 o 
   3   3   0    11312.71    11815.65    240.25 o 
   4   3   0       62.23       65.69      3.62 o 
   5   3   0      538.65      529.95      7.57 o 
   6   3   0        4.23       12.67      9.83 o 
   7   3   0       37.19       35.75      2.86 o 
   8   3   0      339.72      316.43      9.95 o 
   9   3   0        2.70        3.57      1.72 o 
  10   3   0      140.36      124.67      8.90 o 
  11   3   0       17.16       20.46      3.86 o 
  12   3   0        7.62        5.61      2.88 o 
 -10   4   0        5.10        0.00      3.62 o 
  -9   4   0        2.22        5.42      2.28 o 
  -8   4   0       14.24        8.90      2.29 o 
  -7   4   0      281.74      259.89      9.48 o 
  -6   4   0      228.28      204.16      5.26 o 
  -5   4   0     1022.31     1046.00     19.86 o 
  -4   4   0        1.42        0.44      0.69 o 
  -3   4   0    11132.31    11754.49    149.88 o 
  -2   4   0        0.06        0.19      0.42 o 
  -1   4   0     1716.43     1688.47     30.35 o 
   0   4   0      121.30      107.11      2.18 o 
   1   4   0     4104.12     4258.47     51.42 o 
   2   4   0     3875.40     4089.81     50.65 o 
   3   4   0     1868.57     2004.31     27.72 o 
   4   4   0     1000.93     1060.06     16.02 o 
   5   4   0     2823.38     3092.77     40.60 o 
   6   4   0     1763.87     1641.86     24.17 o 
   7   4   0      233.00      225.67     11.83 o 
   8   4   0      117.70      111.87      4.73 o 
   9   4   0      310.18      313.10      8.81 o 
  10   4   0      224.70      226.39      7.74 o 
  11   4   0      179.48      177.83     14.94 o 
  12   4   0        8.20        7.68      3.17 o 
 -10   5   0      183.68      237.27     19.60 o 
  -9   5   0        4.77        5.39      3.55 o 
  -8   5   0      174.34      156.46     11.01 o 
  -7   5   0        0.70        1.56      1.58 o 
  -6   5   0      407.56      408.01     12.04 o 
  -5   5   0       29.29       20.29      1.97 o 
  -4   5   0     1252.38     1249.44     16.44 o 
  -3   5   0       87.41       67.15      2.14 o 
  -2   5   0     1253.74     1225.57     35.51 o 
  -1   5   0       36.63       48.63      2.41 o 
   0   5   0      345.82      264.53      4.85 o 
   1   5   0       27.41       23.51      1.24 o 
   2   5   0      169.27      158.96      3.28 o 
   3   5   0       38.99       28.96      1.36 o 
   4   5   0      598.55      685.67     11.72 o 
   5   5   0      135.43      133.73      4.43 o 
   6   5   0       83.57       96.93      4.89 o 
   7   5   0        0.15        1.03      1.08 o 
   8   5   0      419.86      409.73      9.97 o 
   9   5   0      625.24      599.93     13.23 o 
  10   5   0        0.85       -1.70      1.35 o 
  11   5   0        2.09       -1.52      1.92 o 
  12   5   0      272.91      286.82     12.50 o 
  -9   6   0        3.05        3.28      2.68 o 
  -8   6   0       13.95       21.73      3.83 o 
  -7   6   0       17.71       17.50      3.32 o 
  -6   6   0        8.89        7.40      2.25 o 
  -5   6   0       48.29       47.01      3.82 o 
  -4   6   0      685.20      661.84     11.00 o 
  -3   6   0        0.03       -0.07      0.97 o 
  -2   6   0      424.16      376.47      8.74 o 
  -1   6   0      799.41      844.39     13.81 o 
   0   6   0      570.96      627.25     10.85 o 
   1   6   0      796.29      753.24     15.91 o 
   2   6   0      656.48      587.64      9.62 o 
   3   6   0     2054.48     2256.83     25.57 o 
   4   6   0     2240.13     2641.27     29.61 o 
   5   6   0      921.72      951.25     20.90 o 
   6   6   0      765.34      745.30     13.74 o 
   7   6   0       15.78       15.86      2.05 o 
   8   6   0       39.88       26.29      2.87 o 
   9   6   0        0.38        1.07      1.41 o 
  10   6   0      237.09      225.31      8.38 o 
  11   6   0       87.19       78.15      5.47 o 
  12   6   0        9.74       11.23      4.12 o 
  -9   7   0      170.11      169.19     14.36 o 
  -8   7   0      159.68      176.28     10.69 o 
  -7   7   0        0.06        1.16      1.73 o 
  -6   7   0      130.32      126.16      7.05 o 
  -5   7   0       55.91       42.65      2.99 o 
  -4   7   0     1047.39     1030.32     15.17 o 
  -3   7   0      452.29      449.68     10.60 o 
  -2   7   0        0.58        1.22      1.39 o 
  -1   7   0     1684.01     1716.08     24.82 o 
   0   7   0      980.42      977.47     15.70 o 
   1   7   0      992.91     1080.05     13.81 o 
   2   7   0        1.19        0.89      0.72 o 
   3   7   0       85.45       65.25      2.56 o 
   4   7   0      485.24      459.28      7.40 o 
   5   7   0      109.15       67.91      3.46 o 
   6   7   0       36.70       38.35      3.10 o 
   7   7   0       16.95       15.99      2.19 o 
   8   7   0      903.49      947.25     17.71 o 
   9   7   0       11.93       15.11      2.38 o 
  10   7   0       87.78       87.84     12.56 o 
  11   7   0       66.30       49.96      8.13 o 
  12   7   0       19.51       18.02      3.98 o 
  -8   8   0      932.41     1089.73     27.27 o 
  -7   8   0        0.13       -0.03      1.97 o 
  -6   8   0      301.19      294.36     11.60 o 
  -5   8   0       16.18       15.13      3.07 o 
  -4   8   0        7.85        7.36      1.53 o 
  -3   8   0      698.13      671.50     12.68 o 
  -2   8   0        4.79        3.21      1.69 o 
  -1   8   0      212.44      217.03      6.40 o 
   0   8   0      115.11      111.78      4.96 o 
   1   8   0      193.98      176.37      5.32 o 
   2   8   0      348.90      315.78      8.49 o 
   3   8   0      520.98      521.23     13.67 o 
   4   8   0      857.08      886.55     15.24 o 
   5   8   0      301.32      311.58      7.91 o 
   6   8   0       18.93       24.72      3.19 o 
   7   8   0      215.76      198.27      6.65 o 
   8   8   0      834.84      797.93     19.41 o 
   9   8   0      212.86      185.21      8.64 o 
  10   8   0      113.68      100.81      9.03 o 
  11   8   0       37.47       36.15      4.04 o 
  12   8   0      210.03      231.26     11.38 o 
  -7   9   0      716.73      770.10     38.10 o 
  -6   9   0        0.28       -0.06      1.86 o 
  -5   9   0      161.82      145.15      7.99 o 
  -4   9   0      310.51      315.23      7.75 o 
  -3   9   0       48.38       41.50      3.88 o 
  -2   9   0       15.62       13.78      2.29 o 
  -1   9   0      418.08      401.63      9.71 o 
   0   9   0      149.69      137.33      5.12 o 
   1   9   0      438.68      421.90      9.72 o 
   2   9   0       18.71       16.06      2.03 o 
   3   9   0      848.20      894.01     15.24 o 
   4   9   0       98.94       70.71      3.75 o 
   5   9   0       53.29       47.98      6.58 o 
   6   9   0      879.83      933.69     17.17 o 
   7   9   0      106.03       91.25      4.88 o 
   8   9   0       25.18       20.20      2.69 o 
   9   9   0      558.30      536.60     13.15 o 
  10   9   0       23.23       31.53      3.70 o 
  11   9   0      226.69      224.71      8.70 o 
  12   9   0      123.35      103.82      8.65 o 
  -6  10   0      107.89      123.04      8.79 o 
  -5  10   0        6.39        3.45      2.37 o 
  -4  10   0      250.01      239.50     10.48 o 
  -3  10   0        6.77        4.09      1.48 o 
  -2  10   0        0.66       -0.72      1.17 o 
  -1  10   0      551.88      554.40     12.35 o 
   0  10   0       73.41       59.37      4.08 o 
   1  10   0       83.00       77.72      8.00 o 
   2  10   0        5.66       12.52      4.76 o 
   3  10   0        7.51        6.58      2.11 o 
   4  10   0       81.22       71.96      5.57 o 
   5  10   0      451.67      460.82     13.70 o 
   6  10   0       35.99       42.03      3.94 o 
   7  10   0      223.95      222.07      7.54 o 
   8  10   0      204.35      181.48      7.03 o 
   9  10   0       35.44       33.67      5.77 o 
  10  10   0        6.02        5.87      2.22 o 
  11  10   0        2.21        2.65      1.99 o 
  -5  11   0        0.72        2.44      2.55 o 
  -4  11   0      188.30      180.28      9.39 o 
  -3  11   0      218.60      222.96      6.80 o 
  -2  11   0        1.46        2.25      1.77 o 
  -1  11   0        0.14        2.33      1.63 o 
   0  11   0      222.80      210.20      7.24 o 
   1  11   0      332.84      311.97      8.75 o 
   2  11   0      212.40      173.53      7.82 o 
   3  11   0        0.35        1.66      1.70 o 
   4  11   0       36.83       39.37      4.58 o 
   5  11   0       50.58       43.02     10.07 o 
   6  11   0      150.39      145.86      7.88 o 
   7  11   0        7.40        6.42      1.85 o 
   8  11   0       94.46       78.74      5.33 o 
   9  11   0        4.43        4.78      2.10 o 
  10  11   0      458.01      462.09     12.99 o 
  11  11   0        1.50        4.50      2.67 o 
  -4  12   0        9.45       17.54      3.87 o 
  -3  12   0       95.43       97.50      7.79 o 
  -2  12   0      267.13      261.97      9.01 o 
  -1  12   0        2.08        2.57      1.68 o 
   0  12   0      208.87      189.69      7.17 o 
   1  12   0      197.39      182.29      6.87 o 
   2  12   0      182.00      167.59      8.39 o 
   3  12   0        6.24        1.70      2.28 o 
   4  12   0       10.03        7.41      2.88 o 
   5  12   0      150.37      147.67      8.12 o 
   6  12   0       71.47       72.77      6.60 o 
   7  12   0        0.10       -0.39      2.71 o 
   8  12   0       26.70       31.23      4.86 o 
   9  12   0      106.16      110.85      6.74 o 
  10  12   0       16.59       19.29      3.25 o 
  -3  13   0       29.03       26.08      4.56 o 
  -2  13   0       95.33       90.16      6.25 o 
  -1  13   0       21.70       18.55      3.05 o 
   0  13   0       16.85       14.21      2.68 o 
   1  13   0      236.67      247.96      8.52 o 
   2  13   0        4.42        0.21      6.41 o 
   3  13   0      143.61      120.05      7.76 o 
   4  13   0       10.98        8.66      3.54 o 
   5  13   0       49.98       51.38     10.26 o 
   6  13   0      347.00      322.12     12.89 o 
   7  13   0       86.16       89.79      7.82 o 
   8  13   0       15.33       14.85      4.05 o 
   9  13   0      590.58      719.76     21.79 o 
  10  13   0      142.66      173.12     16.18 o 
  -2  14   0       82.93       83.18     15.07 o 
  -1  14   0       17.74       19.33      3.79 o 
   0  14   0       29.74       30.37      4.02 o 
   1  14   0        4.72        6.80      3.26 o 
   2  14   0        9.73        5.45      2.97 o 
   3  14   0       17.91       17.89      4.03 o 
   4  14   0        0.13        1.25      3.25 o 
   5  14   0       97.69       84.70      7.77 o 
   6  14   0        3.13        1.70      2.50 o 
   7  14   0      183.63      179.32     10.06 o 
   8  14   0        4.81        9.59      3.42 o 
   9  14   0      151.12      158.19     10.16 o 
   1  15   0       19.65       16.62      4.18 o 
   2  15   0        0.90        2.57      2.77 o 
   3  15   0      180.13      179.66     10.11 o 
   4  15   0       56.57       48.97      6.26 o 
   5  15   0      176.24      199.86     10.88 o 
   6  15   0       59.63       66.94      7.60 o 
   7  15   0      142.43      178.43     10.44 o 
  -6 -15   1        6.35       13.17      4.15 o 
  -5 -15   1        1.71       -2.43      4.71 o 
  -4 -15   1        4.35        6.27      3.51 o 
  -3 -15   1      227.09      231.57     14.98 o 
  -2 -15   1       76.48      120.87      9.39 o 
  -1 -15   1       24.06       34.25      5.43 o 
  -8 -14   1        2.80        4.69      2.74 o 
  -7 -14   1       23.24       23.02      4.44 o 
  -6 -14   1       25.03       25.72      4.65 o 
  -5 -14   1       20.92       16.37      6.26 o 
  -4 -14   1      295.73      296.88     20.10 o 
  -3 -14   1        1.40        3.62      2.82 o 
  -2 -14   1       94.70      113.93      8.64 o 
  -1 -14   1       93.11       88.66      7.91 o 
   0 -14   1        0.04       -0.95      1.75 o 
   1 -14   1      208.89      237.01     13.27 o 
  -9 -13   1        2.44        4.23      2.78 o 
  -8 -13   1        6.48       11.19      3.47 o 
  -7 -13   1      340.12      365.13     14.27 o 
  -6 -13   1      185.89      182.21      9.81 o 
  -5 -13   1       67.03       56.14     13.28 o 
  -4 -13   1        0.94       -0.18      2.22 o 
  -3 -13   1        9.22        9.28      7.55 o 
  -2 -13   1       72.03       64.35      6.53 o 
  -1 -13   1        6.13        4.82      2.04 o 
   0 -13   1       13.72       13.11      3.14 o 
   1 -13   1       75.67       73.41      5.61 o 
   2 -13   1       75.88       67.94      5.68 o 
   3 -13   1        1.88       -0.11      2.36 o 
 -10 -12   1       11.95       11.30      2.92 o 
  -9 -12   1       74.45       66.45     15.10 o 
  -8 -12   1      111.41      143.53      8.62 o 
  -7 -12   1       64.94       70.49      6.89 o 
  -6 -12   1       62.20       70.20      6.62 o 
  -5 -12   1       13.42       11.92      3.12 o 
  -4 -12   1      910.12      932.09     23.37 o 
  -3 -12   1       12.61        9.80      3.13 o 
  -2 -12   1      142.80      116.57      7.16 o 
  -1 -12   1        4.68        1.47      1.60 o 
   0 -12   1      248.78      258.16      9.18 o 
   1 -12   1       14.91       10.23      2.51 o 
   2 -12   1      376.21      362.94     15.31 o 
   3 -12   1      130.02      149.63      6.01 o 
   4 -12   1       22.37       24.60      6.19 o 
 -11 -11   1       18.71       40.38      7.66 o 
 -10 -11   1        2.79        4.18      2.07 o 
  -9 -11   1       25.63       23.87      3.42 o 
  -8 -11   1       65.29       56.32      4.71 o 
  -7 -11   1      210.03      198.99      9.47 o 
  -6 -11   1      419.63      416.14     37.99 o 
  -5 -11   1       15.67        5.37      2.28 o 
  -4 -11   1      630.64      651.01     17.91 o 
  -3 -11   1       50.81       45.18     10.22 o 
  -2 -11   1      320.79      291.33      8.43 o 
  -1 -11   1       32.68       26.78      3.05 o 
   0 -11   1      453.75      464.29     11.49 o 
   1 -11   1      608.97      602.02     19.32 o 
   2 -11   1        2.45        0.90      1.67 o 
   3 -11   1       27.90       31.31      3.11 o 
   4 -11   1        9.90        4.91      2.64 o 
   5 -11   1       69.88       69.70      8.03 o 
 -11 -10   1       59.69       51.12      4.88 o 
 -10 -10   1       17.99       10.73      2.51 o 
  -9 -10   1      292.63      296.30      9.64 o 
  -8 -10   1       44.49       53.79      4.52 o 
  -7 -10   1       77.20       72.87      5.88 o 
  -6 -10   1      237.62      231.72     12.77 o 
  -5 -10   1        0.88        0.25      2.40 o 
  -4 -10   1      496.69      489.44     14.24 o 
  -3 -10   1       66.21       51.41      5.60 o 
  -2 -10   1      299.40      298.74      8.09 o 
  -1 -10   1      511.85      539.14     11.76 o 
   0 -10   1      113.74       90.72      5.07 o 
   1 -10   1     2007.21     2104.07     31.96 o 
   2 -10   1       16.81       11.06      2.19 o 
   3 -10   1        0.09        0.27      1.26 o 
   4 -10   1      288.66      299.40      8.04 o 
   5 -10   1      263.75      284.35     12.84 o 
   6 -10   1      184.15      231.92     16.85 o 
 -11  -9   1      257.02      234.42      8.95 o 
 -10  -9   1      227.78      202.98      7.94 o 
  -9  -9   1      453.26      451.59     18.07 o 
  -8  -9   1        5.12        4.98      2.99 o 
  -7  -9   1      214.63      175.20      7.85 o 
  -6  -9   1      916.64      957.69     17.54 o 
  -5  -9   1      192.58      169.28      5.84 o 
  -4  -9   1        0.21        1.01      1.59 o 
  -3  -9   1       82.71       85.23      4.52 o 
  -2  -9   1      620.55      635.95     12.36 o 
  -1  -9   1       16.27        7.45      1.66 o 
   0  -9   1      314.69      328.37      8.47 o 
   1  -9   1      103.84       88.47      4.38 o 
   2  -9   1        1.31        0.43      1.26 o 
   3  -9   1        0.19        0.39      1.14 o 
   4  -9   1        7.04        7.90      1.77 o 
   5  -9   1      294.88      280.99     11.31 o 
   6  -9   1        0.38        0.49      4.89 o 
   7  -9   1       65.95       81.61      7.59 o 
 -12  -8   1      183.59      228.09     11.56 o 
 -11  -8   1      182.06      146.42      6.90 o 
 -10  -8   1      178.34      181.78      8.83 o 
  -9  -8   1       63.88       68.61      4.88 o 
  -8  -8   1      262.72      239.40     13.30 o 
  -7  -8   1      356.11      367.28      9.57 o 
  -6  -8   1        0.51        1.12      1.05 o 
  -5  -8   1        8.74        5.22      1.86 o 
  -4  -8   1      211.95      187.52     10.11 o 
  -3  -8   1      152.72      147.14      3.87 o 
  -2  -8   1      550.62      543.41     12.81 o 
  -1  -8   1        0.97        0.61      1.14 o 
   0  -8   1      853.64      877.32     15.29 o 
   1  -8   1      145.09      112.95      4.63 o 
   2  -8   1     1436.25     1436.69     24.85 o 
   3  -8   1      107.43      104.61      4.12 o 
   4  -8   1        0.68        0.69      1.17 o 
   5  -8   1      521.16      542.57     10.74 o 
   6  -8   1       31.88       39.12      4.80 o 
   7  -8   1      428.88      379.39     13.93 o 
   8  -8   1      684.86      786.11     22.26 o 
 -12  -7   1      116.20      131.14      9.37 o 
 -11  -7   1       98.96       80.84      5.67 o 
 -10  -7   1      984.90      904.64     18.42 o 
  -9  -7   1      944.58      874.48     17.39 o 
  -8  -7   1       14.67       18.50      4.06 o 
  -7  -7   1      344.20      331.41      8.79 o 
  -6  -7   1       21.34       15.26      2.49 o 
  -5  -7   1     1793.23     1892.47     27.68 o 
  -4  -7   1        4.48        9.97      1.98 o 
  -3  -7   1      768.82      820.93     11.43 o 
  -2  -7   1      322.38      426.51      7.90 o 
  -1  -7   1       26.29       41.61      1.77 o 
   0  -7   1      213.49      190.25      5.49 o 
   1  -7   1      138.99      146.10      5.25 o 
   2  -7   1       52.99       39.68      3.10 o 
   3  -7   1      584.82      525.82      9.50 o 
   4  -7   1      849.47      837.95     13.62 o 
   5  -7   1        3.33        1.53      1.12 o 
   6  -7   1       46.25       36.95      4.60 o 
   7  -7   1      279.09      261.24     10.88 o 
   8  -7   1      318.53      387.93     14.18 o 
 -12  -6   1       36.11       41.42      5.64 o 
 -11  -6   1       50.35       52.96      6.04 o 
 -10  -6   1       30.46       33.47      3.62 o 
  -9  -6   1      581.80      544.99     12.58 o 
  -8  -6   1      265.48      247.72      7.56 o 
  -7  -6   1      905.98      945.56     16.93 o 
  -6  -6   1       31.68       29.82      2.75 o 
  -5  -6   1     1146.39     1243.06     28.60 o 
  -4  -6   1      681.30      731.20     10.09 o 
  -3  -6   1        3.79        3.39      0.71 o 
  -2  -6   1     2519.13     2808.93     35.52 o 
  -1  -6   1      135.94      124.57      3.22 o 
   0  -6   1     2655.58     2819.84     36.82 o 
   1  -6   1      913.05      920.96     14.99 o 
   2  -6   1      315.16      310.98      7.42 o 
   3  -6   1      300.71      295.82      8.25 o 
   4  -6   1      273.26      254.02      6.71 o 
   5  -6   1      774.98      770.88     12.92 o 
   6  -6   1     2480.48     2531.11     31.15 o 
   7  -6   1      212.52      225.40     12.21 o 
   8  -6   1       60.03       57.75      5.93 o 
   9  -6   1       37.20       28.97      8.60 o 
 -12  -5   1      444.06      441.36     16.09 o 
 -11  -5   1      191.14      160.21      8.87 o 
 -10  -5   1      308.78      304.62      9.29 o 
  -9  -5   1      425.81      387.99     23.47 o 
  -8  -5   1      169.14      172.33      6.08 o 
  -7  -5   1     2109.13     2178.75     31.60 o 
  -6  -5   1      271.78      244.96      6.64 o 
  -5  -5   1     2891.94     3265.26     43.10 o 
  -4  -5   1     2583.83     2538.10     33.97 o 
  -3  -5   1     1629.14     1741.34     22.25 o 
  -2  -5   1      291.22      291.21      5.52 o 
  -1  -5   1       32.17       17.99      1.11 o 
   0  -5   1      258.46      270.65      5.92 o 
   1  -5   1      186.30      165.10      5.10 o 
   2  -5   1      238.21      266.11      8.36 o 
   3  -5   1      159.94      151.31      4.09 o 
   4  -5   1       26.25       16.32      1.72 o 
   5  -5   1      163.64      158.48      5.25 o 
   6  -5   1      266.97      242.57      7.29 o 
   7  -5   1      293.11      257.86     12.37 o 
   8  -5   1       33.03       39.93      5.19 o 
   9  -5   1      242.75      221.35     17.69 o 
  10  -5   1      104.54      101.29     11.40 o 
 -12  -4   1      211.29      241.07     11.54 o 
 -11  -4   1       53.31       50.57      5.93 o 
 -10  -4   1        0.01        0.58      1.98 o 
  -9  -4   1        0.64       -0.48      1.12 o 
  -8  -4   1      391.11      392.77      9.60 o 
  -7  -4   1      298.35      286.77      7.88 o 
  -6  -4   1      475.39      567.54     17.19 o 
  -5  -4   1      271.95      254.38      6.27 o 
  -4  -4   1      886.96     1005.17     15.45 o 
  -3  -4   1     3184.13     3448.62     36.92 o 
  -2  -4   1      921.75     1040.86     16.22 o 
  -1  -4   1     2298.27     2382.97     26.51 o 
   0  -4   1     3354.02     3611.27     44.57 o 
   1  -4   1      411.44      394.95      9.10 o 
   2  -4   1     1793.57     1853.38     21.24 o 
   3  -4   1      198.67      184.21      3.57 o 
   4  -4   1     2405.30     2453.56     25.15 o 
   5  -4   1     2089.61     2116.75     22.64 o 
   6  -4   1       16.63       16.97      2.16 o 
   7  -4   1      606.85      588.95     13.09 o 
   8  -4   1      170.66      190.29      8.52 o 
   9  -4   1      172.44      174.16     14.57 o 
  10  -4   1       45.79       36.78      5.00 o 
 -12  -3   1      348.27      388.95     14.90 o 
 -11  -3   1      198.97      220.37     10.45 o 
 -10  -3   1      268.39      260.82     10.71 o 
  -9  -3   1       36.80       26.41      2.99 o 
  -8  -3   1      661.65      650.08     13.05 o 
  -7  -3   1       33.39       25.93      2.51 o 
  -6  -3   1      298.50      291.98      8.28 o 
  -5  -3   1     1268.73     1561.01     20.81 o 
  -4  -3   1     3669.36     3909.13     51.25 o 
  -3  -3   1     1740.26     1667.32     22.45 o 
  -2  -3   1      492.81      536.40      6.94 o 
  -1  -3   1     1442.70     1549.38     19.57 o 
   0  -3   1      175.57      215.58      4.38 o 
   1  -3   1     2824.22     2860.83     35.64 o 
   2  -3   1      840.30      919.68     10.13 o 
   3  -3   1      754.71      766.04      9.16 o 
   4  -3   1       30.22       36.13      1.74 o 
   5  -3   1      622.78      602.72      9.56 o 
   6  -3   1       71.61       68.42      2.97 o 
   7  -3   1      255.52      264.16      6.37 o 
   8  -3   1       26.07       14.95      2.78 o 
   9  -3   1       99.82       91.92      8.91 o 
  10  -3   1      137.42      137.61     11.42 o 
 -12  -2   1        3.97        0.11      2.66 o 
 -11  -2   1      398.52      435.56     15.02 o 
 -10  -2   1        5.05        6.97      2.51 o 
  -9  -2   1        2.86        3.47      2.07 o 
  -8  -2   1       26.62       27.25      2.73 o 
  -7  -2   1      581.83      618.04     11.93 o 
  -6  -2   1       38.89       31.51      1.84 o 
  -5  -2   1      484.41      456.05      7.80 o 
  -4  -2   1      145.01      135.24      2.84 o 
  -3  -2   1    10208.83    10808.69    220.10 o 
  -2  -2   1      524.20      537.31      7.64 o 
  -1  -2   1      276.51      275.74      4.33 o 
   0  -2   1     1483.44     1647.80     20.64 o 
   1  -2   1      848.88      858.60     11.62 o 
   2  -2   1     1486.28     1434.94     14.53 o 
   3  -2   1     1778.27     1823.85     18.44 o 
   4  -2   1     1733.10     1851.18     21.68 o 
   5  -2   1       77.94       71.13      2.91 o 
   6  -2   1        2.44        6.60      1.17 o 
   7  -2   1      201.18      202.58      5.34 o 
   8  -2   1       43.21       34.80      2.76 o 
   9  -2   1       62.37       52.57      4.10 o 
  10  -2   1       21.50       13.01      4.94 o 
 -12  -1   1      429.92      449.24     18.92 o 
 -11  -1   1       15.96       17.01      3.78 o 
 -10  -1   1      194.38      199.82     20.17 o 
  -9  -1   1      554.08      534.61     15.35 o 
  -8  -1   1      167.39      158.76      5.60 o 
  -7  -1   1      600.24      539.16      8.99 o 
  -6  -1   1     2071.85     2302.66     26.78 o 
  -5  -1   1     1201.29     1342.27     16.39 o 
  -4  -1   1      923.96      889.15     11.17 o 
  -3  -1   1       35.18       24.55      1.91 o 
  -2  -1   1       82.74       80.28      5.11 o 
  -1  -1   1     2002.56     1976.15     20.83 o 
   0  -1   1      350.87      356.68      5.08 o 
   3  -1   1      589.12      595.06      8.06 o 
   4  -1   1     1906.42     2199.62     24.96 o 
   5  -1   1       77.91       59.87      2.33 o 
   6  -1   1      310.75      322.49      6.81 o 
   7  -1   1       10.19        7.53      1.29 o 
   8  -1   1      109.95      103.06      4.01 o 
   9  -1   1       38.43       34.76      4.26 o 
  10  -1   1      811.56      894.51     39.84 o 
 -12   0   1        0.17        1.90      3.81 o 
 -11   0   1        7.54        4.72      2.67 o 
 -10   0   1       96.01       99.98      7.27 o 
  -9   0   1       56.79       51.43      5.17 o 
  -8   0   1       47.63       51.94      4.51 o 
  -7   0   1      109.39      113.48      5.19 o 
  -6   0   1     1059.22     1038.19     21.57 o 
  -5   0   1      691.36      719.85     12.10 o 
  -4   0   1      412.70      358.68      6.18 o 
  -3   0   1     1804.20     1843.17     20.37 o 
  -2   0   1      127.22      135.73      2.37 o 
  -1   0   1      379.00      372.22      6.35 o 
   0   0   1      401.55      394.06      9.23 o 
   1   0   1       88.13       89.13      1.57 o 
   2   0   1      110.57      126.84      2.36 o 
   3   0   1      773.60      775.65      9.70 o 
   4   0   1       53.24       60.14      2.03 o 
   5   0   1     2012.61     2147.22     25.12 o 
   6   0   1        0.06       -0.12      0.59 o 
   7   0   1      425.27      411.75      7.79 o 
   8   0   1       47.54       45.90      2.91 o 
   9   0   1        0.02        2.50      1.38 o 
  10   0   1      109.37      109.85      6.95 o 
  11   0   1       11.22       10.20      3.13 o 
 -11   1   1       10.81        9.43      3.29 o 
 -10   1   1      101.19       99.30     17.23 o 
  -9   1   1        8.01        4.53      2.69 o 
  -8   1   1      272.14      256.03      7.44 o 
  -7   1   1      767.09      799.97     13.40 o 
  -6   1   1      603.72      615.40     11.12 o 
  -5   1   1      598.60      616.67      9.16 o 
  -4   1   1     3512.58     3832.99     41.17 o 
  -3   1   1     4580.17     4598.38     48.18 o 
  -2   1   1     3621.84     3645.58     38.07 o 
  -1   1   1     1408.56     1428.52     13.55 o 
   0   1   1      108.49      102.54      1.81 o 
   1   1   1     2604.47     2524.76     51.07 o 
   2   1   1     5818.44     5916.78     70.74 o 
   3   1   1        0.21        0.66      0.36 o 
   4   1   1       60.44       72.66      2.45 o 
   5   1   1       11.15        6.71      1.20 o 
   6   1   1      630.81      617.56     11.93 o 
   7   1   1     1497.64     1519.77     19.53 o 
   8   1   1       34.66       31.76      2.99 o 
   9   1   1      327.34      328.41      9.03 o 
  10   1   1      106.01      111.25      8.74 o 
  11   1   1       17.61       11.17      3.00 o 
  12   1   1       50.26       65.94     10.08 o 
 -11   2   1       14.24       16.62      5.59 o 
 -10   2   1      282.67      299.20     11.70 o 
  -9   2   1      249.29      243.31      7.87 o 
  -8   2   1        6.24        4.37      1.57 o 
  -7   2   1        2.60        3.93      1.26 o 
  -6   2   1        3.26        9.72      4.29 o 
  -5   2   1       33.26       20.44      1.60 o 
  -4   2   1     3586.68     3765.21     48.29 o 
  -3   2   1     1859.99     1893.26     21.34 o 
  -2   2   1     2582.59     2597.43     24.53 o 
  -1   2   1     1258.31     1290.50     14.26 o 
   0   2   1     6327.30     5804.71    118.24 o 
   3   2   1     1033.92     1054.97     16.62 o 
   4   2   1       96.80       46.29      1.65 o 
   5   2   1      103.88      122.14      3.71 o 
   6   2   1       12.16       21.26      1.59 o 
   7   2   1      724.42      774.82     11.57 o 
   8   2   1     1298.00     1329.55     21.59 o 
   9   2   1      220.12      222.31      7.23 o 
  10   2   1      239.02      238.36      7.90 o 
  11   2   1        5.08        2.80      4.97 o 
  12   2   1      189.91      202.03     14.95 o 
 -11   3   1       46.44       46.31      8.77 o 
 -10   3   1      129.35      164.72     12.80 o 
  -9   3   1       51.46       42.24      4.78 o 
  -8   3   1       77.89       73.73      4.49 o 
  -7   3   1      110.81      103.90      5.09 o 
  -6   3   1      414.02      403.09      7.61 o 
  -5   3   1      409.39      399.18      7.14 o 
  -4   3   1     1512.49     1672.62     17.57 o 
  -3   3   1      789.44      734.41      8.61 o 
  -2   3   1     2199.27     2446.09     23.53 o 
   0   3   1     1346.26     1426.70     15.76 o 
   1   3   1     3264.54     3367.42     43.01 o 
   2   3   1     7570.94     7652.34    111.60 o 
   3   3   1     2985.68     3204.52     40.20 o 
   4   3   1     1524.31     1611.34     20.90 o 
   5   3   1     1654.57     1788.88     22.23 o 
   6   3   1      325.74      304.69      5.58 o 
   7   3   1     1741.23     1742.48     25.81 o 
   8   3   1      909.25      911.71     16.39 o 
   9   3   1      662.48      659.41     13.80 o 
  10   3   1       91.35       87.76      5.03 o 
  11   3   1       27.87       30.46      4.71 o 
  12   3   1      228.85      234.44     16.12 o 
 -10   4   1       88.61       88.11     10.72 o 
  -9   4   1     1138.82     1204.58     27.05 o 
  -8   4   1      232.19      227.78      9.34 o 
  -7   4   1       98.24       92.63      5.77 o 
  -6   4   1        7.11        9.66      1.40 o 
  -5   4   1      892.98      879.65     12.99 o 
  -4   4   1     2803.33     2924.19     30.41 o 
  -3   4   1      111.63      117.87      2.68 o 
  -2   4   1     1250.14     1377.54     31.86 o 
  -1   4   1      556.95      569.50     10.74 o 
   1   4   1     1665.11     1724.31     19.11 o 
   2   4   1      597.52      595.29     10.20 o 
   3   4   1     1726.22     1841.16     20.59 o 
   4   4   1        4.49        5.66      1.30 o 
   5   4   1     5608.00     6109.46     75.70 o 
   6   4   1      269.46      313.05      7.44 o 
   7   4   1      124.49      135.52      4.92 o 
   8   4   1      322.17      332.74      8.64 o 
   9   4   1       20.30       17.85      2.50 o 
  10   4   1      348.35      339.17     11.20 o 
  11   4   1      258.43      269.01     12.83 o 
  12   4   1       97.89      104.49     12.10 o 
 -10   5   1       94.87       99.73      8.04 o 
  -9   5   1       58.84       59.96      8.09 o 
  -8   5   1      189.62      194.40      8.96 o 
  -7   5   1      264.06      245.10      9.56 o 
  -6   5   1      573.49      569.41     16.10 o 
  -5   5   1     1614.36     1652.42     20.79 o 
  -4   5   1       13.29       10.91      1.42 o 
  -3   5   1      107.60      113.03      2.97 o 
  -2   5   1      660.63      602.10     12.13 o 
  -1   5   1     3663.09     3889.68     46.87 o 
   0   5   1     2372.39     2305.49     25.46 o 
   1   5   1     1703.45     1785.66     20.18 o 
   2   5   1      539.12      578.05      8.13 o 
   3   5   1      719.14      631.42      9.53 o 
   4   5   1      415.49      456.97      8.76 o 
   5   5   1     2436.39     2758.20     36.96 o 
   6   5   1      400.38      356.96      8.20 o 
   7   5   1       25.27       25.47      2.58 o 
   8   5   1      483.74      436.32     10.27 o 
   9   5   1        4.70        3.37      1.60 o 
  10   5   1      303.42      301.19      9.14 o 
  11   5   1       58.11       56.09      4.74 o 
  12   5   1       19.15       19.76      4.18 o 
  -9   6   1      110.74      102.14      7.87 o 
  -8   6   1      280.42      266.62     10.99 o 
  -7   6   1      347.91      367.32     16.53 o 
  -6   6   1       86.86       88.51      8.76 o 
  -5   6   1      930.33      928.07     16.69 o 
  -4   6   1      126.83      107.50      3.57 o 
  -3   6   1      341.06      310.88      6.20 o 
  -2   6   1     1390.78     1460.51     19.27 o 
  -1   6   1     4578.55     5003.55     76.82 o 
   0   6   1        0.25        1.09      0.58 o 
   1   6   1      919.74      850.20     16.03 o 
   2   6   1      756.55      728.39      9.82 o 
   3   6   1      419.54      445.09     20.48 o 
   4   6   1     1087.10     1221.00     15.03 o 
   5   6   1       29.60       36.37      2.70 o 
   6   6   1       36.30       37.94      4.42 o 
   7   6   1      497.18      497.21     10.85 o 
   8   6   1      274.14      282.72      8.10 o 
   9   6   1       99.62       95.45      4.96 o 
  10   6   1      287.30      294.60      9.78 o 
  11   6   1        0.19       -1.03      1.59 o 
  12   6   1        0.62       -0.07      2.35 o 
  -9   7   1       35.40       28.90      4.73 o 
  -8   7   1        0.38       -2.03      1.72 o 
  -7   7   1        8.15        4.95      2.03 o 
  -6   7   1      361.53      382.89     18.60 o 
  -5   7   1       15.49       14.01      2.81 o 
  -4   7   1       22.36       21.97      2.11 o 
  -3   7   1      268.44      269.94      9.14 o 
  -2   7   1       43.68       41.33      5.71 o 
  -1   7   1     1064.45     1034.55     19.61 o 
   0   7   1     1684.96     1819.46     34.59 o 
   1   7   1       91.20      120.40      3.09 o 
   2   7   1       72.28       63.63      2.25 o 
   3   7   1      836.71      886.20     13.43 o 
   4   7   1     2224.72     2399.07     27.49 o 
   5   7   1       35.10       49.12      3.21 o 
   6   7   1      323.77      342.78      8.40 o 
   7   7   1      219.79      209.12      6.63 o 
   8   7   1       13.75        9.79      1.83 o 
   9   7   1       33.60       26.02      3.11 o 
  10   7   1     1437.05     1388.62     24.55 o 
  11   7   1       29.51       26.08      3.46 o 
  12   7   1       10.54        7.00      2.31 o 
  -8   8   1       39.27       60.79      6.69 o 
  -7   8   1       96.30       71.35      6.75 o 
  -6   8   1        8.10       12.65      3.53 o 
  -5   8   1       56.14       50.95      5.23 o 
  -4   8   1        0.41        1.06      1.15 o 
  -3   8   1     2851.80     2995.93     50.66 o 
  -2   8   1       59.00       51.13      8.08 o 
  -1   8   1      148.07      135.65      4.85 o 
   0   8   1      207.69      169.83      5.27 o 
   1   8   1      378.61      384.82      8.35 o 
   2   8   1     1692.11     1783.74     27.14 o 
   3   8   1       37.44       43.60      2.12 o 
   4   8   1      442.22      406.36     10.68 o 
   5   8   1      429.29      450.54     11.01 o 
   6   8   1        2.15        4.54      1.43 o 
   7   8   1       88.34       95.73      6.82 o 
   8   8   1       56.66       41.50      3.68 o 
   9   8   1        0.01        0.59      1.48 o 
  10   8   1        3.35        2.33      1.66 o 
  11   8   1       91.65       89.11      8.83 o 
  12   8   1        1.12       -0.76      2.09 o 
  -7   9   1       65.43       81.32      7.38 o 
  -6   9   1       16.25       21.42      6.42 o 
  -5   9   1      121.07      129.76      7.49 o 
  -4   9   1        0.95        0.72      1.73 o 
  -3   9   1      401.97      379.75      9.82 o 
  -2   9   1       91.55       84.06      4.56 o 
  -1   9   1       13.81        9.79      1.76 o 
   0   9   1        2.38        5.03      1.32 o 
   1   9   1        3.00        2.57      1.07 o 
   2   9   1     2594.04     2818.19     37.99 o 
   3   9   1      160.86      171.01      5.83 o 
   4   9   1     1135.17     1092.25     18.15 o 
   5   9   1      613.52      619.35     14.21 o 
   6   9   1       45.03       33.36      4.48 o 
   7   9   1       14.97       14.55      2.27 o 
   8   9   1       34.90       23.35      4.52 o 
   9   9   1      163.67      145.29      6.31 o 
  10   9   1        0.36        1.28      1.99 o 
  11   9   1       15.45       20.72      3.18 o 
  12   9   1      129.26      141.36      7.33 o 
  -6  10   1      119.76      158.21      9.14 o 
  -5  10   1        5.90        2.59      2.51 o 
  -4  10   1        1.01       -0.36      1.75 o 
  -3  10   1        1.35        0.43      1.77 o 
  -2  10   1      615.55      586.71     13.02 o 
  -1  10   1       47.27       41.88      4.16 o 
   0  10   1     1582.93     1597.58     24.88 o 
   1  10   1      299.71      303.26     11.47 o 
   2  10   1       72.62       55.10      3.59 o 
   3  10   1        4.81        8.65      1.97 o 
   4  10   1       31.25       25.81      3.46 o 
   5  10   1      187.42      189.38     10.29 o 
   6  10   1      564.27      571.26     12.59 o 
   7  10   1        8.81        4.44      1.56 o 
   8  10   1       29.15       20.56      2.86 o 
   9  10   1        1.86       -0.55      3.71 o 
  10  10   1      511.28      472.48     12.86 o 
  11  10   1       19.47        8.64      2.45 o 
  -6  11   1       65.20       83.76      7.93 o 
  -5  11   1       16.03        8.63      4.43 o 
  -4  11   1      141.96      137.92     13.50 o 
  -3  11   1        1.80        2.26      2.07 o 
  -2  11   1       21.62       15.78      2.59 o 
  -1  11   1      100.88      100.61      5.31 o 
   0  11   1      558.47      539.16     12.19 o 
   1  11   1       11.96        9.40      1.92 o 
   2  11   1        2.82        0.31      1.13 o 
   3  11   1       77.12       68.25      5.67 o 
   4  11   1     1236.93     1312.95     27.93 o 
   5  11   1      163.96      160.39     10.98 o 
   6  11   1      550.79      528.84     18.31 o 
   7  11   1      603.67      575.12     13.40 o 
   8  11   1      369.06      373.11     10.72 o 
   9  11   1        0.44       -0.23      1.59 o 
  10  11   1       33.57       23.59      3.62 o 
  11  11   1       14.24       17.33      5.87 o 
  -5  12   1      245.45      270.29     12.52 o 
  -4  12   1        1.63       -3.20      2.13 o 
  -3  12   1      314.68      362.00     13.64 o 
  -2  12   1      122.11      118.13      6.13 o 
  -1  12   1       37.03       31.22      3.86 o 
   0  12   1        3.58        3.69      1.78 o 
   1  12   1       79.24       58.62      4.38 o 
   2  12   1      231.82      213.53     12.63 o 
   3  12   1      305.95      293.56     11.20 o 
   4  12   1      354.02      341.89     12.30 o 
   5  12   1       32.82       25.17      4.02 o 
   6  12   1       13.13        9.72      2.89 o 
   7  12   1       15.24       12.24      4.32 o 
   8  12   1      520.92      525.13     16.93 o 
   9  12   1       63.93       78.19      5.68 o 
  10  12   1        5.44       15.52      2.93 o 
  -3  13   1       78.94       78.00      7.47 o 
  -2  13   1       55.48       48.75      5.89 o 
  -1  13   1       98.13       90.67      5.95 o 
   0  13   1      212.20      204.66      7.79 o 
   1  13   1      234.94      227.12      8.05 o 
   2  13   1      109.48       71.60      6.50 o 
   3  13   1        5.97        6.40      2.54 o 
   4  13   1       54.49       42.55      5.31 o 
   5  13   1        7.17        8.88      2.91 o 
   6  13   1      161.04      161.47      8.94 o 
   7  13   1       10.10       15.74      3.76 o 
   8  13   1        1.33        0.89      2.24 o 
   9  13   1      208.94      212.13     10.94 o 
  10  13   1        1.12        3.21      2.81 o 
  -2  14   1       28.08       26.44      4.66 o 
  -1  14   1      122.73      132.60      7.06 o 
   0  14   1       79.13       81.78     10.36 o 
   1  14   1      410.34      407.37     14.65 o 
   2  14   1       41.31       28.49      4.58 o 
   3  14   1      313.73      330.55     13.14 o 
   4  14   1       31.44       23.41      4.53 o 
   5  14   1       24.27       19.35      4.06 o 
   6  14   1      148.46      153.08      9.20 o 
   7  14   1      221.75      225.56     11.31 o 
   8  14   1        4.38        4.67      2.91 o 
   9  14   1       10.41        9.84      3.15 o 
   0  15   1      124.83      117.42      7.11 o 
   1  15   1      105.14      105.06     15.50 o 
   2  15   1       64.16       64.06      6.94 o 
   3  15   1       45.01       44.49      7.66 o 
   4  15   1       87.26       95.27      8.31 o 
   5  15   1       26.75       25.90      4.81 o 
   6  15   1        4.13        4.39      2.97 o 
   7  15   1      191.51      223.47     11.67 o 
  -5 -15   2      286.72      293.57     15.75 o 
  -4 -15   2      113.08      102.27      9.17 o 
  -3 -15   2      123.43      140.70     10.30 o 
  -2 -15   2        0.80        1.07      2.99 o 
  -8 -14   2       18.77       25.14      7.53 o 
  -7 -14   2       43.36       43.04      9.09 o 
  -6 -14   2        2.82        1.24      2.83 o 
  -5 -14   2      100.71      100.72      8.66 o 
  -4 -14   2       23.45       18.38      4.27 o 
  -3 -14   2       31.02       47.04      6.11 o 
  -2 -14   2       33.07       26.95      4.77 o 
  -1 -14   2       65.77       48.48      6.24 o 
   0 -14   2      198.36      195.14      8.36 o 
   1 -14   2        0.07       -2.50      1.80 o 
  -9 -13   2        9.36        7.36      3.22 o 
  -8 -13   2       36.08       23.67      4.48 o 
  -7 -13   2        0.05        1.97      4.82 o 
  -6 -13   2        0.02        1.07      2.43 o 
  -5 -13   2      202.55      202.66     13.45 o 
  -4 -13   2      164.27      148.64     22.82 o 
  -3 -13   2        3.83        5.92      3.02 o 
  -2 -13   2      732.65      732.02     20.70 o 
  -1 -13   2       95.88       71.85      6.94 o 
   0 -13   2        4.74        7.16      2.37 o 
   1 -13   2      286.82      333.56     10.83 o 
   2 -13   2        3.82        0.94      2.22 o 
 -10 -12   2       23.74       34.14     12.00 o 
  -9 -12   2       26.27       27.12      5.66 o 
  -8 -12   2        2.86        5.43      2.62 o 
  -7 -12   2        2.16        3.61      2.37 o 
  -6 -12   2       17.36       23.50      4.58 o 
  -5 -12   2      153.80      165.58      8.80 o 
  -4 -12   2      104.42       90.03      7.19 o 
  -3 -12   2      145.26      135.55     11.78 o 
  -2 -12   2        3.21        3.24      2.32 o 
  -1 -12   2        0.66       -1.77      1.32 o 
   0 -12   2       13.30        9.13      2.26 o 
   1 -12   2       26.34       29.78      3.72 o 
   2 -12   2        9.28       13.58      2.88 o 
   3 -12   2       20.05       14.56      2.55 o 
   4 -12   2      136.56      114.44      8.80 o 
 -10 -11   2        5.27        5.61      2.26 o 
  -9 -11   2        1.14        2.10      2.09 o 
  -8 -11   2      191.48      161.08     14.56 o 
  -7 -11   2      177.52      149.10      8.34 o 
  -6 -11   2      486.91      492.75     15.67 o 
  -5 -11   2        0.01        0.24      1.71 o 
  -4 -11   2      100.42      105.57      8.53 o 
  -3 -11   2      428.05      403.90     13.45 o 
  -2 -11   2       34.90       23.01      3.00 o 
  -1 -11   2      117.73      103.47      5.36 o 
   0 -11   2       55.10       51.12      4.25 o 
   1 -11   2      337.47      354.07     10.23 o 
   2 -11   2      248.85      266.27      8.96 o 
   3 -11   2      521.09      496.05     11.01 o 
   4 -11   2        2.95        2.32      2.65 o 
   5 -11   2      257.47      314.90     13.22 o 
 -11 -10   2       30.14       24.12      3.50 o 
 -10 -10   2      242.52      251.75      9.19 o 
  -9 -10   2      159.70      147.02     12.04 o 
  -8 -10   2       10.39       11.90      2.43 o 
  -7 -10   2      165.33      129.83      6.73 o 
  -6 -10   2      160.57      163.21      8.27 o 
  -5 -10   2       56.53       44.55      4.87 o 
  -4 -10   2      126.75      118.74      6.69 o 
  -3 -10   2       42.64       35.91      4.33 o 
  -2 -10   2       75.89       60.83      4.08 o 
  -1 -10   2     1188.28     1179.43     32.38 o 
   0 -10   2       46.51       39.87      3.58 o 
   1 -10   2      117.82      122.20      7.03 o 
   2 -10   2        0.46        0.76      1.34 o 
   3 -10   2        0.09        0.58      1.44 o 
   4 -10   2      136.47      137.13      5.48 o 
   5 -10   2       23.30       13.24      3.35 o 
   6 -10   2      369.55      436.10     23.10 o 
 -11  -9   2        2.61        1.73      1.81 o 
 -10  -9   2      219.18      211.92      8.18 o 
  -9  -9   2        0.81        1.20      1.46 o 
  -8  -9   2       19.97       18.69      2.78 o 
  -7  -9   2     1004.18      980.81     22.39 o 
  -6  -9   2        8.27        6.59      1.69 o 
  -5  -9   2     1623.51     1685.35     26.24 o 
  -4  -9   2       10.30        6.86      2.05 o 
  -3  -9   2       26.65       21.71      2.36 o 
  -2  -9   2     1130.38     1146.19     19.80 o 
  -1  -9   2      372.93      353.49      8.83 o 
   0  -9   2      124.97      122.56      5.61 o 
   1  -9   2      103.45       81.67      5.68 o 
   2  -9   2      965.27      987.94     18.33 o 
   3  -9   2       17.22       12.95      2.19 o 
   4  -9   2      275.86      262.48      7.29 o 
   5  -9   2        3.66        4.13      1.63 o 
   6  -9   2       90.92       98.22      9.15 o 
   7  -9   2       18.19       11.73      3.29 o 
 -12  -8   2      248.40      304.71     19.12 o 
 -11  -8   2       91.43       68.76      6.99 o 
 -10  -8   2        2.88        2.06      1.79 o 
  -9  -8   2       86.84       66.76      4.86 o 
  -8  -8   2      317.68      298.03      8.87 o 
  -7  -8   2      442.22      430.93     10.61 o 
  -6  -8   2       54.36       59.96      4.33 o 
  -5  -8   2      289.21      268.67     10.31 o 
  -4  -8   2        9.33       18.68      3.16 o 
  -3  -8   2      278.40      243.30      7.49 o 
  -2  -8   2       14.80       14.39      2.44 o 
  -1  -8   2      284.53      282.22      9.10 o 
   0  -8   2      199.48      182.44      5.87 o 
   1  -8   2      241.52      214.25      9.67 o 
   2  -8   2       34.46       30.39      3.97 o 
   3  -8   2      711.58      734.20     12.52 o 
   4  -8   2       20.87       17.26      2.27 o 
   5  -8   2        8.96       13.18      2.05 o 
   6  -8   2        0.00        0.99      2.21 o 
   7  -8   2        7.91        6.94      2.60 o 
   8  -8   2      174.52      195.24     15.02 o 
 -12  -7   2       37.25       35.07      5.38 o 
 -11  -7   2      499.81      506.13     16.97 o 
 -10  -7   2      123.09      103.35      5.75 o 
  -9  -7   2        1.95        2.75      1.48 o 
  -8  -7   2       51.42       36.73      3.50 o 
  -7  -7   2       80.87       60.38      4.05 o 
  -6  -7   2        8.75        9.66      1.78 o 
  -5  -7   2       29.07       14.30      1.93 o 
  -4  -7   2      434.11      452.68     13.47 o 
  -3  -7   2      166.25      173.24      4.13 o 
  -2  -7   2      482.25      458.28      7.51 o 
  -1  -7   2      291.41      347.50      7.86 o 
   0  -7   2      869.20      809.36     14.09 o 
   1  -7   2      374.00      392.74      8.94 o 
   2  -7   2     1548.02     1611.72     24.59 o 
   3  -7   2     1411.13     1388.19     18.98 o 
   4  -7   2      665.02      650.34     11.48 o 
   5  -7   2      242.52      233.19      6.44 o 
   6  -7   2        6.10        4.11      1.98 o 
   7  -7   2      660.38      646.34     22.22 o 
   8  -7   2     1143.36     1293.00     33.70 o 
 -12  -6   2        7.04        4.49      3.35 o 
 -11  -6   2      178.84      180.78     15.24 o 
 -10  -6   2      119.11      104.41      5.73 o 
  -9  -6   2      185.93      177.78      6.71 o 
  -8  -6   2     3004.20     2984.27     60.62 o 
  -7  -6   2      123.60      105.88      4.64 o 
  -6  -6   2     1500.65     1716.86     30.52 o 
  -5  -6   2      605.52      559.09     11.06 o 
  -4  -6   2      106.68      105.48      2.92 o 
  -3  -6   2      815.91      846.63     13.02 o 
  -2  -6   2      131.26      117.73      3.09 o 
  -1  -6   2      303.62      326.28      6.58 o 
   0  -6   2      827.56      818.27     13.63 o 
   1  -6   2      657.62      706.35     12.55 o 
   2  -6   2      613.76      582.75     11.29 o 
   3  -6   2     1431.17     1428.70     18.83 o 
   4  -6   2      129.16      113.02      4.05 o 
   5  -6   2     1979.33     2055.98     26.20 o 
   6  -6   2       34.29       39.91      3.09 o 
   7  -6   2       21.32       20.91      3.62 o 
   8  -6   2       98.11       71.36      6.55 o 
   9  -6   2      132.50      155.63     12.61 o 
 -12  -5   2       41.75       45.41     10.10 o 
 -11  -5   2       88.03       70.25     12.65 o 
 -10  -5   2       53.80       53.23      5.68 o 
  -9  -5   2      871.57      851.19     16.72 o 
  -8  -5   2     1174.43     1121.47     19.60 o 
  -7  -5   2      225.25      230.95      6.85 o 
  -6  -5   2      416.48      386.35     11.65 o 
  -5  -5   2     1355.78     1383.21     21.03 o 
  -4  -5   2     2256.78     2388.91     31.02 o 
  -3  -5   2        0.31        0.30      0.57 o 
  -2  -5   2      263.08      253.75      6.40 o 
  -1  -5   2      116.49       92.33      2.44 o 
   0  -5   2       20.01       13.45      1.53 o 
   1  -5   2       95.10       76.69      3.12 o 
   2  -5   2      414.76      382.84      8.15 o 
   3  -5   2      194.37      199.43      4.90 o 
   4  -5   2      124.37      107.02      3.66 o 
   5  -5   2      227.74      229.88      5.86 o 
   6  -5   2     2770.88     2862.21     40.21 o 
   7  -5   2     1353.99     1436.01     24.00 o 
   8  -5   2      440.80      470.72     18.56 o 
   9  -5   2        0.72       -2.61      2.16 o 
 -12  -4   2       85.10      108.24      8.74 o 
 -11  -4   2      296.49      249.34     11.21 o 
 -10  -4   2      696.37      727.86     20.62 o 
  -9  -4   2      150.38      133.50      5.59 o 
  -8  -4   2        0.61        2.00      1.16 o 
  -7  -4   2      304.42      254.55     10.36 o 
  -6  -4   2      103.50       77.57      5.62 o 
  -5  -4   2      603.53      568.32     13.66 o 
  -4  -4   2      279.53      300.84      4.95 o 
  -3  -4   2      330.68      391.56      9.32 o 
  -2  -4   2      156.12      130.44      4.05 o 
  -1  -4   2     1311.74     1445.62     16.73 o 
   0  -4   2       10.03        4.34      0.55 o 
   1  -4   2      256.81      273.50      5.98 o 
   2  -4   2     1076.02     1029.54     11.57 o 
   3  -4   2       72.27       82.83      2.46 o 
   4  -4   2     4833.43     4851.46    107.37 o 
   5  -4   2      157.16      150.30      4.39 o 
   6  -4   2      742.86      749.39     14.22 o 
   7  -4   2      784.28      770.67     15.15 o 
   8  -4   2       63.16       60.10      5.52 o 
   9  -4   2      124.64      129.78      7.52 o 
  10  -4   2      164.21      192.30     13.54 o 
 -12  -3   2      198.84      217.54     11.13 o 
 -11  -3   2        3.21        0.58      4.10 o 
 -10  -3   2      186.22      165.08      8.56 o 
  -9  -3   2     1459.09     1471.98     30.65 o 
  -8  -3   2      150.00      159.69      5.73 o 
  -7  -3   2        4.43        4.03      1.29 o 
  -6  -3   2        0.39        0.62      0.80 o 
  -5  -3   2     8155.35     8803.44    107.03 o 
  -4  -3   2     1107.30     1252.93     15.01 o 
  -3  -3   2     1187.56     1274.59     17.93 o 
  -2  -3   2      400.78      433.17      6.14 o 
  -1  -3   2     3737.39     4035.53     42.34 o 
   0  -3   2     3309.59     3354.23     35.62 o 
   1  -3   2      233.25      209.63      3.57 o 
   2  -3   2       96.00       88.40      2.11 o 
   3  -3   2       56.24       30.47      1.62 o 
   4  -3   2     1185.14     1264.48     14.32 o 
   5  -3   2     1213.46     1191.86     15.94 o 
   6  -3   2      931.91      923.18     14.28 o 
   7  -3   2     2106.00     2232.60     32.43 o 
   8  -3   2      339.62      393.47     10.65 o 
   9  -3   2      806.54      851.37     20.99 o 
 -12  -2   2      353.27      345.78     14.14 o 
 -11  -2   2      244.74      232.59     12.03 o 
 -10  -2   2      101.94      101.43      7.27 o 
  -9  -2   2      306.54      354.78     12.19 o 
  -8  -2   2        7.40        3.18      1.35 o 
  -7  -2   2       80.95       69.71      3.66 o 
  -6  -2   2      640.74      726.83     10.43 o 
  -5  -2   2       12.43        3.16      0.72 o 
  -4  -2   2     1832.75     2101.44     23.49 o 
  -3  -2   2     2915.30     3002.61     32.12 o 
  -1  -2   2      132.02      124.03      2.38 o 
   0  -2   2       24.60       23.10      1.45 o 
   1  -2   2      380.40      369.63      5.19 o 
   2  -2   2     9606.36     9755.87     98.30 o 
   3  -2   2      117.54      128.35      2.75 o 
   4  -2   2      515.70      551.71      7.44 o 
   5  -2   2        2.24        7.52      1.09 o 
   6  -2   2     1239.33     1225.32     16.61 o 
   7  -2   2      730.83      786.05     12.51 o 
   8  -2   2      542.98      537.98     10.22 o 
   9  -2   2      163.76      161.74     11.18 o 
 -12  -1   2      533.03      593.41     19.23 o 
 -11  -1   2        0.23        5.57      2.84 o 
 -10  -1   2      440.70      426.04     24.01 o 
  -9  -1   2       38.04       31.48      4.10 o 
  -8  -1   2      811.76      844.69     19.93 o 
  -7  -1   2      177.37      165.00      4.91 o 
  -6  -1   2      128.10      135.98      4.59 o 
  -5  -1   2      259.35      240.19      4.66 o 
  -4  -1   2       77.64       66.02      2.01 o 
  -3  -1   2     1585.95     1587.39     20.31 o 
  -2  -1   2     6240.77     6274.57     92.13 o 
   0  -1   2      117.55      100.38      2.24 o 
   2  -1   2     4947.19     5182.12     52.86 o 
   3  -1   2     2605.82     2768.57     26.70 o 
   4  -1   2      649.48      705.09      9.80 o 
   5  -1   2        0.41        1.12      0.62 o 
   6  -1   2      303.16      274.11      5.87 o 
   7  -1   2       39.49       36.45      2.55 o 
   8  -1   2       18.92       15.94      1.92 o 
   9  -1   2      147.43      148.33      5.10 o 
  10  -1   2      131.94      131.92     10.62 o 
 -12   0   2       35.19       34.86      5.30 o 
 -11   0   2        9.77       14.03      3.76 o 
 -10   0   2      760.52      761.38     41.88 o 
  -9   0   2        6.50        4.34      2.11 o 
  -8   0   2        6.58        4.17      1.88 o 
  -7   0   2     1066.91     1088.21     23.58 o 
  -6   0   2      122.12      160.13      5.66 o 
  -5   0   2      570.19      620.36      9.06 o 
  -4   0   2      338.20      386.64      6.03 o 
  -3   0   2      165.43      151.95      2.95 o 
  -2   0   2      160.26      186.47     19.27 o 
  -1   0   2      687.56      729.39      8.35 o 
   0   0   2     1160.97     1180.54     11.30 o 
   1   0   2      238.28      221.85      3.51 o 
   2   0   2     2651.42     2639.85     28.03 o 
   3   0   2      109.18      119.82      2.71 o 
   4   0   2      388.58      336.31      5.66 o 
   5   0   2      782.11      837.51     11.54 o 
   6   0   2        0.69        1.03      0.92 o 
   7   0   2      147.47      132.14      4.08 o 
   8   0   2      385.29      402.23      8.21 o 
   9   0   2       48.87       46.47      3.86 o 
  10   0   2      210.01      219.26      9.57 o 
  11   0   2       15.14       15.52      5.22 o 
 -11   1   2       31.64       38.87      5.35 o 
 -10   1   2      147.28      138.37      8.27 o 
  -9   1   2      164.84      156.12      7.95 o 
  -8   1   2     1102.46     1113.05     19.09 o 
  -7   1   2      132.33      135.83      4.91 o 
  -6   1   2       11.63       16.52      1.56 o 
  -5   1   2      236.48      272.83      6.17 o 
  -4   1   2       50.70       41.46      1.81 o 
  -3   1   2     1384.66     1423.03     16.35 o 
  -2   1   2      267.76      295.68      4.43 o 
  -1   1   2      868.28      935.15     12.30 o 
   0   1   2     2424.59     2424.66     25.33 o 
   1   1   2     4361.75     4230.20     50.62 o 
   2   1   2     1275.35     1304.29     14.47 o 
   3   1   2      496.28      494.31      6.72 o 
   4   1   2       91.87       79.58      3.03 o 
   5   1   2      864.66      844.16     11.40 o 
   6   1   2     1117.17     1100.43     16.44 o 
   7   1   2       13.55       13.09      1.66 o 
   8   1   2      624.78      616.73     10.56 o 
   9   1   2       77.52       75.70      7.01 o 
  10   1   2      447.53      471.07     11.79 o 
  11   1   2      174.82      167.16     12.86 o 
  12   1   2        0.01       -4.70      3.14 o 
 -11   2   2      109.87       96.67     11.69 o 
 -10   2   2        2.06        5.79      2.59 o 
  -9   2   2       29.68       24.95      3.82 o 
  -8   2   2      255.98      250.42      9.05 o 
  -7   2   2       15.24       14.00      2.01 o 
  -6   2   2       70.32       58.87      3.43 o 
  -5   2   2     2983.40     3154.55     35.24 o 
  -4   2   2      181.96      167.88      3.70 o 
  -3   2   2      108.36       94.77      2.39 o 
  -2   2   2       94.25       75.74      1.96 o 
  -1   2   2       19.26       15.96      0.79 o 
   0   2   2     1174.06     1272.05     24.56 o 
   1   2   2     2568.11     2816.15     29.44 o 
   2   2   2      532.37      561.13      7.29 o 
   3   2   2      459.60      419.66      9.72 o 
   4   2   2     1901.92     1814.12     29.40 o 
   5   2   2      170.73      191.94      4.04 o 
   6   2   2        6.63        2.55      0.83 o 
   7   2   2      343.38      346.98      6.76 o 
   8   2   2       66.91       56.75      5.62 o 
   9   2   2       10.74       10.76      2.05 o 
  10   2   2        3.43        1.31      1.39 o 
  11   2   2       51.35       53.39      8.48 o 
  12   2   2       27.92       15.54      5.75 o 
 -11   3   2       63.60       64.44      9.87 o 
 -10   3   2       49.90       50.80      8.40 o 
  -9   3   2      168.17      140.13      6.01 o 
  -8   3   2      110.76      100.23      4.91 o 
  -7   3   2      299.37      247.77      7.28 o 
  -6   3   2      137.30      139.62      5.07 o 
  -5   3   2        9.69        3.81      0.87 o 
  -4   3   2        1.75        0.29      0.52 o 
  -3   3   2      114.98       82.47      2.00 o 
  -2   3   2     4115.12     4179.38     38.82 o 
  -1   3   2       13.23       10.11      0.79 o 
   0   3   2     5479.39     5748.65     59.13 o 
   1   3   2     2287.21     2513.85     26.74 o 
   2   3   2     2669.71     2815.33     29.88 o 
   3   3   2        3.49        2.05      0.49 o 
   4   3   2      158.34      180.09      3.50 o 
   5   3   2     1047.40     1094.51     13.78 o 
   6   3   2        6.20        3.87      0.78 o 
   7   3   2     1300.42     1344.49     21.02 o 
   8   3   2      215.78      205.62     10.51 o 
   9   3   2      281.10      260.75      9.25 o 
  10   3   2      106.59      105.67      5.35 o 
  11   3   2       28.84       20.31      5.54 o 
  12   3   2        0.15        3.21      3.33 o 
 -10   4   2       87.60       95.15     11.17 o 
  -9   4   2       51.90       64.63      6.02 o 
  -8   4   2       58.26       55.38      5.27 o 
  -7   4   2        6.87        8.41      1.83 o 
  -6   4   2        0.06        0.24      1.46 o 
  -5   4   2      471.29      489.52      9.08 o 
  -4   4   2       13.14       29.51      1.60 o 
  -3   4   2      347.08      315.98      4.79 o 
  -2   4   2       43.17       46.81      1.78 o 
  -1   4   2     1791.72     1840.75     20.64 o 
   1   4   2     2584.22     2527.23     28.87 o 
   2   4   2        7.32        9.64      0.83 o 
   3   4   2      292.54      310.47      5.42 o 
   4   4   2     3335.31     3525.98     40.51 o 
   5   4   2      625.19      713.00     13.22 o 
   6   4   2      363.28      381.32      6.47 o 
   7   4   2      490.45      480.44     10.25 o 
   8   4   2     1637.64     1652.52     25.64 o 
   9   4   2       81.11       69.80      4.46 o 
  10   4   2        1.52        1.54      1.51 o 
  11   4   2      170.46      175.33      7.65 o 
  12   4   2       43.48       41.97      8.13 o 
 -10   5   2       78.88       78.65      7.17 o 
  -9   5   2        0.43        3.03      2.31 o 
  -8   5   2      153.25      139.17      7.57 o 
  -7   5   2        1.29        6.67      2.07 o 
  -6   5   2       54.71       62.24      5.08 o 
  -5   5   2      158.69      135.61      4.81 o 
  -4   5   2      119.81      124.95      3.08 o 
  -3   5   2     2510.33     2532.62     30.19 o 
  -2   5   2     1385.61     1493.54     17.90 o 
  -1   5   2       12.52        8.76      0.93 o 
   0   5   2      706.96      717.94      9.40 o 
   1   5   2     3536.44     3687.42     39.25 o 
   2   5   2     1106.08     1108.94     13.38 o 
   3   5   2     1753.84     1701.16     19.50 o 
   4   5   2      157.30      174.22      3.57 o 
   5   5   2      298.57      330.25      7.43 o 
   6   5   2     1353.48     1504.07     22.66 o 
   7   5   2      219.92      243.91      7.03 o 
   8   5   2      188.60      171.19      6.05 o 
   9   5   2      284.23      262.68      8.06 o 
  10   5   2       32.14       30.01      3.31 o 
  11   5   2      182.89      195.55      7.73 o 
  12   5   2      171.13      164.64     13.55 o 
  -9   6   2       37.06       28.41      4.39 o 
  -8   6   2      172.15      182.83      9.06 o 
  -7   6   2       39.41       31.36      4.21 o 
  -6   6   2       43.95       27.31      4.26 o 
  -5   6   2       94.91       86.39      5.24 o 
  -4   6   2      273.64      279.49      5.91 o 
  -3   6   2       61.87       73.64      2.35 o 
  -2   6   2      642.99      681.82      9.81 o 
  -1   6   2      106.46      147.88      3.41 o 
   0   6   2      770.22      650.67      9.06 o 
   1   6   2     7843.11     8326.24     86.10 o 
   2   6   2       54.32       59.24      2.05 o 
   3   6   2      377.93      375.51      6.08 o 
   4   6   2       37.76       23.59      2.42 o 
   5   6   2       34.48       27.07      2.38 o 
   6   6   2     1190.71     1204.53     19.33 o 
   7   6   2       17.53       16.57      2.14 o 
   8   6   2      633.25      601.32     12.76 o 
   9   6   2     1490.18     1514.47     25.04 o 
  10   6   2      119.66      107.00      5.54 o 
  11   6   2       18.36       17.98      2.88 o 
  12   6   2       32.84       31.01      4.84 o 
  -9   7   2       77.25       71.40      7.06 o 
  -8   7   2       75.30       64.88      6.43 o 
  -7   7   2      410.41      421.79     23.42 o 
  -6   7   2      487.97      502.99     15.00 o 
  -5   7   2      873.58      816.07     43.57 o 
  -4   7   2       54.12       46.56      2.74 o 
  -3   7   2       11.32       14.06      3.66 o 
  -2   7   2     1063.94     1207.81     43.84 o 
  -1   7   2      911.94      891.55     24.51 o 
   0   7   2      800.46      863.59     11.64 o 
   1   7   2     6488.08     6975.79     73.12 o 
   2   7   2      447.66      366.40      6.27 o 
   3   7   2        0.50        1.15      0.62 o 
   4   7   2     1955.52     1988.40     23.26 o 
   5   7   2       11.46       10.94      1.79 o 
   6   7   2      386.54      365.45     18.68 o 
   7   7   2       41.20       36.65      3.18 o 
   8   7   2       25.06       25.37      2.92 o 
   9   7   2       23.63       24.18      3.00 o 
  10   7   2        2.89        3.80      1.80 o 
  11   7   2       23.40       26.07      3.34 o 
  12   7   2      251.71      266.89     27.83 o 
  -8   8   2        1.21        0.63      2.42 o 
  -7   8   2        0.65       -0.06      2.04 o 
  -6   8   2      184.81      170.87     12.46 o 
  -5   8   2        6.60        4.28      2.25 o 
  -4   8   2        7.99        3.96      1.90 o 
  -3   8   2     2317.83     2401.75     34.17 o 
  -2   8   2       48.18       46.15      3.26 o 
  -1   8   2     1375.26     1420.66     21.65 o 
   0   8   2      122.80      115.79      4.19 o 
   1   8   2     3425.07     3559.53     39.38 o 
   2   8   2       89.22       73.31      2.72 o 
   3   8   2       56.33       68.05      2.49 o 
   4   8   2       21.21       30.57      2.16 o 
   5   8   2     1968.14     2015.41     29.32 o 
   6   8   2      171.62      150.49      5.47 o 
   7   8   2      739.71      697.97     14.03 o 
   8   8   2        1.94        6.54      1.73 o 
   9   8   2      352.80      337.65      9.69 o 
  10   8   2      596.81      594.59     14.16 o 
  11   8   2       10.27        6.49      2.09 o 
  12   8   2      358.36      378.18     14.64 o 
  -7   9   2        2.02        1.69      2.09 o 
  -6   9   2      854.80      862.64     40.15 o 
  -5   9   2       26.29       28.37      4.19 o 
  -4   9   2      302.51      293.47     14.43 o 
  -3   9   2      881.83      881.25     16.57 o 
  -2   9   2       34.71       31.92      3.03 o 
  -1   9   2      563.95      568.20     21.01 o 
   0   9   2      661.40      646.04     12.44 o 
   1   9   2        3.52        1.53      0.99 o 
   2   9   2      488.10      493.53      8.31 o 
   3   9   2       14.15       11.44      1.39 o 
   4   9   2      116.13      111.81      4.41 o 
   5   9   2      171.01      178.31      5.93 o 
   6   9   2      130.31      127.63      5.18 o 
   7   9   2        5.29        4.66      1.55 o 
   8   9   2      299.82      321.69     24.90 o 
   9   9   2       39.12       30.43      3.51 o 
  10   9   2       98.17       84.34      5.60 o 
  11   9   2        0.09       -0.34      1.67 o 
  12   9   2        0.50       -2.61      1.95 o 
  -7  10   2       28.74       29.94      9.16 o 
  -6  10   2        2.96        1.55      1.78 o 
  -5  10   2       44.19       45.98      5.65 o 
  -4  10   2       91.91       74.15      6.49 o 
  -3  10   2        8.42        6.98      2.33 o 
  -2  10   2     2030.08     2065.93     46.18 o 
  -1  10   2      756.69      761.15     14.77 o 
   0  10   2      110.23      104.06      4.61 o 
   1  10   2       31.63       31.77      4.72 o 
   2  10   2       14.89       11.77      2.07 o 
   3  10   2      969.96      997.26     17.54 o 
   4  10   2     2261.52     2575.06     36.44 o 
   5  10   2       81.83       91.50      6.48 o 
   6  10   2      684.30      676.64     13.99 o 
   7  10   2       17.88       10.26      2.18 o 
   8  10   2      131.68      126.14      5.79 o 
   9  10   2      150.34      137.64     10.88 o 
  10  10   2       12.73       12.26      2.89 o 
  11  10   2      119.31      113.47      6.88 o 
  -6  11   2       11.57       16.85      4.45 o 
  -5  11   2       30.53       22.13      4.18 o 
  -4  11   2        0.11        0.61      2.06 o 
  -3  11   2        3.66        4.01      2.35 o 
  -2  11   2       54.30       43.37      3.97 o 
  -1  11   2      348.89      354.12      9.62 o 
   0  11   2      317.17      314.44      8.79 o 
   1  11   2       55.17       46.03      3.63 o 
   2  11   2      133.02      122.14      5.75 o 
   3  11   2      492.02      439.83     13.24 o 
   4  11   2       17.95       17.79      3.30 o 
   5  11   2       93.01       74.05      5.89 o 
   6  11   2       24.75       27.20      3.15 o 
   7  11   2      354.32      336.79     11.61 o 
   8  11   2        6.23        4.45      1.70 o 
   9  11   2       93.70       79.41      5.58 o 
  10  11   2        4.40        6.04      2.62 o 
  11  11   2        0.10       -0.51      2.09 o 
  -5  12   2        0.57        0.96      2.61 o 
  -4  12   2       25.99       23.11      6.08 o 
  -3  12   2      180.40      190.75      9.73 o 
  -2  12   2       19.88       16.04      3.41 o 
  -1  12   2        8.24        2.26      1.63 o 
   0  12   2      856.87      798.78     17.64 o 
   1  12   2      273.19      277.68      8.41 o 
   2  12   2      353.87      355.33      9.47 o 
   3  12   2      202.88      168.61     11.62 o 
   4  12   2       40.48       29.44      4.30 o 
   5  12   2       55.37       54.04      5.57 o 
   6  12   2       26.86       21.07      3.70 o 
   7  12   2      327.38      314.07     19.43 o 
   8  12   2        5.18        6.98      2.17 o 
   9  12   2      176.26      185.77      8.22 o 
  10  12   2      124.70      135.11      6.98 o 
  11  12   2      290.18      324.96     11.22 o 
  -4  13   2       13.16       15.81      3.92 o 
  -3  13   2       34.31       47.34      8.83 o 
  -2  13   2       14.13       11.10      3.17 o 
  -1  13   2      427.51      426.79     11.72 o 
   0  13   2       15.62       16.28      2.79 o 
   1  13   2       45.42       40.54      3.89 o 
   2  13   2      303.26      295.31     11.46 o 
   3  13   2       57.59       57.74      5.86 o 
   4  13   2        5.02        3.14      2.26 o 
   5  13   2       35.29       31.18      4.76 o 
   6  13   2       11.22        5.23      2.56 o 
   7  13   2      143.91      128.98      8.63 o 
   8  13   2       29.71       24.44      4.30 o 
   9  13   2       98.83       87.98      9.62 o 
  10  13   2       32.76       24.35      3.49 o 
  -2  14   2      119.86      135.96      8.96 o 
  -1  14   2        5.07        3.38      4.44 o 
   0  14   2        0.36        3.07      2.01 o 
   1  14   2      240.21      224.28      8.25 o 
   2  14   2       34.70       30.10      4.77 o 
   3  14   2      675.61      734.80     20.56 o 
   4  14   2      168.69      181.98      9.61 o 
   5  14   2        0.61       -2.18      3.67 o 
   6  14   2       27.42       32.25      5.05 o 
   7  14   2      103.35      104.78      8.45 o 
   8  14   2        0.07        1.56      3.86 o 
   9  14   2        1.24        2.88      2.85 o 
   0  15   2       92.92       79.25      6.04 o 
   1  15   2       38.52       18.79      4.05 o 
   2  15   2        3.15        2.63      2.75 o 
   3  15   2        0.64        1.09      2.25 o 
   4  15   2        0.15       -1.92      3.16 o 
   5  15   2       19.42       16.56      4.12 o 
   6  15   2      171.35      188.78     10.43 o 
   7  15   2      194.73      215.71     11.35 o 
   8  15   2       13.83       20.43      4.57 o 
   3  16   2        0.36        2.03      2.95 o 
   4  16   2        4.94        4.48      2.96 o 
   5  16   2        1.09       -1.13      3.68 o 
  -7 -14   3       92.19       99.74      8.86 o 
  -6 -14   3      725.64      830.69     24.21 o 
  -5 -14   3      203.67      208.89     11.15 o 
  -4 -14   3        6.49        5.09      3.34 o 
  -3 -14   3       18.99        8.96      3.44 o 
  -2 -14   3      283.47      348.47     14.38 o 
  -1 -14   3       34.70       26.90      4.90 o 
   0 -14   3        4.33        5.13      3.21 o 
  -8 -13   3       45.57       55.67      8.83 o 
  -7 -13   3      138.14      114.64      9.42 o 
  -6 -13   3      401.18      412.07     15.43 o 
  -5 -13   3      287.27      298.78     12.83 o 
  -4 -13   3      107.71      117.92      9.65 o 
  -3 -13   3      112.35       92.70      7.84 o 
  -2 -13   3       79.58       85.80      9.50 o 
  -1 -13   3        7.86        6.07      3.50 o 
   0 -13   3      238.30      243.79      9.16 o 
   1 -13   3       81.84       82.32      9.57 o 
   2 -13   3       21.88       19.15      3.27 o 
  -9 -12   3       89.56      106.04      8.58 o 
  -8 -12   3        2.38        1.18      2.54 o 
  -7 -12   3      357.32      394.30     25.80 o 
  -6 -12   3      320.83      300.60     12.50 o 
  -5 -12   3       38.78       35.18      4.90 o 
  -4 -12   3      683.50      751.01     43.99 o 
  -3 -12   3      258.43      289.23     11.98 o 
  -2 -12   3     1116.60     1130.39     26.82 o 
  -1 -12   3      104.77      108.28      5.91 o 
   0 -12   3       17.66       16.56      2.89 o 
   1 -12   3       78.32       59.52      5.05 o 
   2 -12   3       85.64       88.10     11.64 o 
   3 -12   3      143.16      145.39      6.45 o 
 -10 -11   3       32.14       25.33      3.60 o 
  -9 -11   3       20.16       31.75      4.99 o 
  -8 -11   3       35.65       46.48      9.35 o 
  -7 -11   3      316.98      349.78     17.57 o 
  -6 -11   3      109.10      107.92     21.37 o 
  -5 -11   3      186.62      176.20      8.92 o 
  -4 -11   3      117.83      121.64     10.29 o 
  -3 -11   3      178.85      163.47      8.37 o 
  -2 -11   3       90.00       84.75     11.51 o 
  -1 -11   3      738.67      728.16     15.37 o 
   0 -11   3        3.72        3.10      1.74 o 
   1 -11   3       37.02       27.49      4.34 o 
   2 -11   3      398.87      411.95     18.01 o 
   3 -11   3      107.08       95.26      5.25 o 
   4 -11   3        9.02       10.64      2.40 o 
   5 -11   3       65.76       75.46     10.45 o 
 -11 -10   3       23.80       23.97      5.26 o 
 -10 -10   3      281.08      240.86      9.08 o 
  -9 -10   3      471.39      411.41     11.82 o 
  -8 -10   3        0.21       -0.87      1.48 o 
  -7 -10   3        4.36       10.46      2.20 o 
  -6 -10   3      301.73      307.02     11.61 o 
  -5 -10   3      386.22      385.63     13.96 o 
  -4 -10   3      459.97      466.15     14.42 o 
  -3 -10   3      199.79      173.61      8.20 o 
  -2 -10   3       26.93       19.87      2.72 o 
  -1 -10   3       13.61       11.19      2.16 o 
   0 -10   3      293.80      296.09      8.75 o 
   1 -10   3       81.64       71.74      4.87 o 
   2 -10   3      163.82      144.08      6.34 o 
   3 -10   3       48.45       48.85      3.77 o 
   4 -10   3      105.01       93.66      5.29 o 
   5 -10   3       13.98       11.31      2.26 o 
   6 -10   3       29.74       21.88      4.40 o 
 -11  -9   3       67.80       62.88     13.77 o 
 -10  -9   3       36.36       26.01      5.72 o 
  -9  -9   3      118.98      116.77      6.00 o 
  -8  -9   3       22.87       16.37      2.66 o 
  -7  -9   3       40.04       55.74      4.30 o 
  -6  -9   3        8.42       10.67      1.99 o 
  -5  -9   3        3.40        5.85      1.53 o 
  -4  -9   3      505.98      486.08     14.20 o 
  -3  -9   3      484.37      454.67     13.30 o 
  -2  -9   3       40.52       36.51      3.16 o 
  -1  -9   3       81.54       65.02      4.07 o 
   0  -9   3       17.23       14.79      2.26 o 
   1  -9   3      238.33      213.41      7.18 o 
   2  -9   3       71.85       61.48      4.45 o 
   3  -9   3      327.91      318.63      8.01 o 
   4  -9   3        0.09       -1.04      1.28 o 
   5  -9   3        0.06       -0.02      1.51 o 
   6  -9   3      597.63      705.46     24.84 o 
 -11  -8   3      224.24      228.04     11.22 o 
 -10  -8   3      162.94      169.02      7.25 o 
  -9  -8   3      314.42      263.08      8.75 o 
  -8  -8   3       37.85       31.36      3.84 o 
  -7  -8   3        5.79        3.29      1.47 o 
  -6  -8   3      130.91      107.28      4.82 o 
  -5  -8   3     1027.15     1067.17     18.38 o 
  -4  -8   3      230.19      226.68      6.53 o 
  -3  -8   3       25.00       19.84      3.20 o 
  -2  -8   3      228.08      211.84      6.23 o 
  -1  -8   3      353.03      310.97      7.96 o 
   0  -8   3      483.93      495.86     10.85 o 
   1  -8   3       55.63       56.80      3.94 o 
   2  -8   3     2369.53     2448.60     35.54 o 
   3  -8   3      337.29      340.61      7.95 o 
   4  -8   3      605.73      646.66     12.09 o 
   5  -8   3      724.21      718.20     13.28 o 
   6  -8   3       10.03        9.51      2.02 o 
   7  -8   3       25.10       22.42      5.82 o 
 -12  -7   3       14.36       13.10      4.01 o 
 -11  -7   3      130.38      163.31      9.33 o 
 -10  -7   3       29.92       17.49      3.64 o 
  -9  -7   3        7.42        5.64      2.07 o 
  -8  -7   3       77.15       56.66      4.27 o 
  -7  -7   3      275.15      247.26      7.63 o 
  -6  -7   3      889.32      910.02     16.53 o 
  -5  -7   3        2.21        3.50      1.16 o 
  -4  -7   3      198.97      207.69      6.02 o 
  -3  -7   3      444.26      434.19      7.51 o 
  -2  -7   3      459.18      474.79      8.04 o 
  -1  -7   3      277.44      241.77      6.50 o 
   0  -7   3      509.63      490.87     13.01 o 
   1  -7   3       26.34       26.91      2.65 o 
   2  -7   3     1763.78     1814.48     27.32 o 
   3  -7   3       94.09       83.99      3.89 o 
   4  -7   3        2.53        4.23      1.40 o 
   5  -7   3       57.72       44.12      3.34 o 
   6  -7   3      253.14      219.28     10.36 o 
   7  -7   3      294.13      290.09     11.71 o 
   8  -7   3      658.71      695.41     29.41 o 
 -12  -6   3       15.86       12.16      3.62 o 
 -11  -6   3        1.42        4.03      2.62 o 
 -10  -6   3        5.43        5.74      4.42 o 
  -9  -6   3       11.10        6.35      1.86 o 
  -8  -6   3       34.25       28.59      3.04 o 
  -7  -6   3       48.72       39.70      3.37 o 
  -6  -6   3      512.49      527.24     11.22 o 
  -5  -6   3      138.43      130.38      4.76 o 
  -4  -6   3      224.84      238.73      4.96 o 
  -3  -6   3      862.38      859.58     15.06 o 
  -2  -6   3      649.92      684.97      9.89 o 
  -1  -6   3       75.17       60.65      2.15 o 
   0  -6   3       85.48       66.72      3.13 o 
   1  -6   3      230.01      202.06      5.84 o 
   2  -6   3       45.87       36.73      3.39 o 
   3  -6   3       65.00       64.66      3.98 o 
   4  -6   3      103.60      103.24      3.97 o 
   5  -6   3     1057.56     1104.66     16.62 o 
   6  -6   3        7.37       10.61      1.85 o 
   7  -6   3      313.86      279.89      8.90 o 
   8  -6   3      104.75       93.64     10.90 o 
   9  -6   3      210.70      212.58     14.96 o 
 -12  -5   3        0.03       -3.55      2.52 o 
 -11  -5   3       82.03       79.97      7.36 o 
 -10  -5   3        0.84       -0.98      1.89 o 
  -9  -5   3      188.40      157.67      6.32 o 
  -8  -5   3      142.49      137.74      5.73 o 
  -7  -5   3      497.11      505.92     11.15 o 
  -6  -5   3       58.24       45.30      3.35 o 
  -5  -5   3      561.70      531.85     12.78 o 
  -4  -5   3        3.92        5.33      0.83 o 
  -3  -5   3       36.63       24.04      2.11 o 
  -2  -5   3     2542.76     2673.46     29.88 o 
  -1  -5   3       14.46        4.89      0.83 o 
   0  -5   3      231.09      219.24      6.13 o 
   1  -5   3      191.14      180.35      6.28 o 
   2  -5   3      233.76      199.34      6.77 o 
   3  -5   3     1203.29     1193.12     16.22 o 
   4  -5   3      290.71      272.49      6.31 o 
   5  -5   3     2061.49     2183.25     32.26 o 
   6  -5   3      130.48      138.63      4.76 o 
   7  -5   3      130.89      117.97      8.32 o 
   8  -5   3        4.86        1.90      2.40 o 
   9  -5   3      364.72      375.83     19.79 o 
 -12  -4   3      621.02      722.70     21.84 o 
 -11  -4   3       57.60       69.06      6.92 o 
 -10  -4   3       26.85       27.55      4.30 o 
  -9  -4   3       14.37       11.53      2.84 o 
  -8  -4   3       77.37       63.83      4.68 o 
  -7  -4   3      370.78      339.30      8.52 o 
  -6  -4   3       91.72      105.95      4.23 o 
  -5  -4   3     1030.00     1089.80     13.93 o 
  -4  -4   3      919.77     1120.49     19.55 o 
  -3  -4   3      256.65      275.47      4.94 o 
  -2  -4   3     1351.26     1506.51     17.74 o 
  -1  -4   3     1201.56     1260.51     15.12 o 
   0  -4   3        2.55        0.87      0.50 o 
   1  -4   3      441.93      422.94     10.45 o 
   2  -4   3     2026.69     2142.11     21.88 o 
   3  -4   3      321.33      333.71      5.52 o 
   4  -4   3       18.40       14.39      1.92 o 
   5  -4   3       30.56       20.48      2.00 o 
   6  -4   3        0.74       -0.06      1.19 o 
   7  -4   3        0.36        0.63      1.14 o 
   8  -4   3      624.41      656.67     14.50 o 
   9  -4   3      242.88      228.96     14.38 o 
  10  -4   3      189.58      247.52     15.62 o 
 -12  -3   3        0.22        1.44      2.59 o 
 -11  -3   3       12.11       10.41      3.13 o 
 -10  -3   3        1.80        0.56      1.90 o 
  -9  -3   3     1406.08     1374.47     29.45 o 
  -8  -3   3       88.74       65.02      4.04 o 
  -7  -3   3       34.18       28.29      2.63 o 
  -6  -3   3     1716.86     1726.46     25.29 o 
  -5  -3   3       34.21       30.97      2.56 o 
  -4  -3   3     1140.10     1214.68     14.83 o 
  -3  -3   3     2040.94     2146.26     24.06 o 
  -2  -3   3      512.70      530.55      7.42 o 
  -1  -3   3     7202.59     7263.40     74.93 o 
   0  -3   3      143.67      130.18      2.76 o 
   1  -3   3     1343.05     1478.14     17.17 o 
   2  -3   3      266.11      276.93      4.38 o 
   3  -3   3     1323.52     1349.85     14.83 o 
   4  -3   3     3328.78     3480.76     34.35 o 
   5  -3   3      325.80      350.49      6.08 o 
   6  -3   3      208.97      195.74      6.14 o 
   7  -3   3      428.52      413.69     13.82 o 
   8  -3   3     1850.56     2074.00     31.57 o 
   9  -3   3      313.76      313.16     16.48 o 
  10  -3   3       60.29       46.15      7.62 o 
 -12  -2   3       42.34       32.41      5.23 o 
 -11  -2   3       53.67       46.98      5.85 o 
 -10  -2   3      611.88      620.66     21.09 o 
  -9  -2   3        1.41        1.09      2.00 o 
  -8  -2   3      511.86      483.75     33.77 o 
  -7  -2   3        1.66        0.92      0.98 o 
  -6  -2   3        9.06        3.48      0.82 o 
  -5  -2   3        1.38        8.36      2.80 o 
  -4  -2   3       58.55       44.65      1.75 o 
  -3  -2   3       19.90       28.16      1.36 o 
  -2  -2   3     1492.77     1632.57     21.08 o 
  -1  -2   3     1222.74     1244.04     14.33 o 
   0  -2   3      165.74      147.07      2.85 o 
   1  -2   3      301.29      281.30      3.99 o 
   2  -2   3      214.01      169.75      3.06 o 
   3  -2   3     3934.75     4261.52     40.46 o 
   4  -2   3        0.47       -0.03      0.49 o 
   5  -2   3      187.64      196.95      4.73 o 
   6  -2   3     1072.56     1126.17     33.62 o 
   7  -2   3        6.69        8.88      1.47 o 
   8  -2   3      485.50      500.55     11.42 o 
   9  -2   3      203.34      215.15      9.10 o 
 -12  -1   3       24.50       30.24      5.41 o 
 -11  -1   3        0.64        2.34      2.46 o 
 -10  -1   3      166.85      168.61      8.90 o 
  -9  -1   3      398.06      365.94     22.21 o 
  -8  -1   3     2442.15     2627.00     52.86 o 
  -7  -1   3        1.07        1.76      0.80 o 
  -6  -1   3       31.11       35.84      2.01 o 
  -5  -1   3     1743.92     1759.32     20.79 o 
  -4  -1   3      596.51      557.91      7.91 o 
  -3  -1   3      704.15      716.40     10.46 o 
  -2  -1   3     4236.82     4430.94     46.18 o 
   0  -1   3      161.82      162.03      3.40 o 
   1  -1   3      200.26      203.58      3.03 o 
   2  -1   3     4749.77     4934.73     56.98 o 
   3  -1   3    13133.49    13497.26    135.33 o 
   4  -1   3       46.75       31.42      3.30 o 
   5  -1   3       43.61       51.18      2.69 o 
   6  -1   3       63.66       57.00      2.70 o 
   7  -1   3      121.12      118.05      4.99 o 
   8  -1   3      626.20      625.62     11.14 o 
   9  -1   3       52.82       52.21      4.06 o 
 -11   0   3       81.84       72.21      8.73 o 
 -10   0   3      463.81      469.45     21.21 o 
  -9   0   3      266.03      261.27     21.05 o 
  -8   0   3      382.01      381.83     12.21 o 
  -7   0   3        0.83        0.56      0.97 o 
  -6   0   3      905.15      922.65     12.82 o 
  -5   0   3       24.16        8.05      1.03 o 
  -4   0   3       85.35       88.35      2.99 o 
  -3   0   3     2377.94     2454.23     26.72 o 
  -2   0   3      319.61      308.14      4.51 o 
   0   0   3       14.41       23.28      1.70 o 
   1   0   3     3461.43     3527.03     32.70 o 
   2   0   3     3916.30     3757.59     45.39 o 
   3   0   3       50.43       55.03      1.77 o 
   4   0   3      975.03     1137.63     14.23 o 
   5   0   3      330.67      311.71      5.86 o 
   6   0   3      562.73      531.73      8.84 o 
   7   0   3     1872.25     1936.07     24.20 o 
   8   0   3       36.96       40.95      2.84 o 
   9   0   3     1125.19     1174.20     20.69 o 
  10   0   3       89.14       81.29      6.50 o 
  11   0   3      187.05      222.13     15.08 o 
 -11   1   3      182.02      167.59      9.49 o 
 -10   1   3       61.23       51.63      6.23 o 
  -9   1   3      146.44      139.47      7.64 o 
  -8   1   3        7.26       10.24      1.94 o 
  -7   1   3        4.97        4.44      1.34 o 
  -6   1   3      662.81      693.42     10.46 o 
  -5   1   3        0.04        2.82      0.88 o 
  -4   1   3      875.73      841.91     10.99 o 
  -3   1   3     1506.03     1495.32     19.52 o 
  -2   1   3      466.34      474.86      7.69 o 
  -1   1   3     3770.56     3868.57     46.45 o 
   0   1   3     1179.66     1230.02     13.59 o 
   1   1   3     1269.91     1247.14     16.32 o 
   2   1   3      787.29      778.52     10.60 o 
   3   1   3       38.88       49.97      1.63 o 
   4   1   3     3139.67     3514.91     57.68 o 
   5   1   3     4811.54     5076.36     54.22 o 
   6   1   3        4.13        2.58      0.86 o 
   7   1   3      175.86      187.35      4.86 o 
   8   1   3       35.92       30.31      2.44 o 
   9   1   3       22.21       22.27      2.72 o 
  10   1   3       99.40      101.41      7.13 o 
  11   1   3       81.49       73.88      9.97 o 
  12   1   3      745.83      916.37     35.99 o 
 -11   2   3      562.09      588.89     34.65 o 
 -10   2   3       15.13        7.53      2.90 o 
  -9   2   3      308.78      308.65     11.72 o 
  -8   2   3       37.91       28.97      4.28 o 
  -7   2   3       58.29       49.95      3.54 o 
  -6   2   3      625.24      650.51     12.28 o 
  -5   2   3     1818.19     1930.44     22.92 o 
  -4   2   3     1444.81     1589.30     18.82 o 
  -3   2   3     1804.53     1799.76     20.44 o 
  -2   2   3       99.28       69.05      2.82 o 
  -1   2   3     2227.77     2289.82     28.54 o 
   2   2   3       19.63       16.74      0.89 o 
   3   2   3      648.56      657.19      8.52 o 
   4   2   3        4.41       -0.72      0.48 o 
   5   2   3      215.97      228.26      6.03 o 
   6   2   3      191.68      134.97      3.69 o 
   7   2   3     1048.47     1019.19     14.37 o 
   8   2   3     1877.42     1928.27     28.96 o 
   9   2   3       96.10       83.74      4.91 o 
  10   2   3       13.47       17.26      3.36 o 
  11   2   3      459.93      480.43     15.69 o 
  12   2   3        1.88        2.41      3.59 o 
 -11   3   3       91.32       89.62     11.70 o 
 -10   3   3       21.07       16.68      5.55 o 
  -9   3   3        1.89        2.52      2.63 o 
  -8   3   3      241.03      248.87      7.78 o 
  -7   3   3      459.70      438.97     12.05 o 
  -6   3   3      546.28      565.15     11.41 o 
  -5   3   3      229.98      197.21      4.78 o 
  -4   3   3      269.82      345.12      5.95 o 
  -3   3   3     2443.13     2621.09     29.30 o 
  -2   3   3      235.70      216.49      3.43 o 
  -1   3   3       40.01       47.36      1.48 o 
   0   3   3      300.69      269.53      4.58 o 
   1   3   3     8599.31     7952.51    165.97 o 
   2   3   3     1104.80     1103.52     12.84 o 
   3   3   3      464.49      409.00      5.94 o 
   4   3   3      430.77      515.85      7.76 o 
   5   3   3       65.80       55.82      3.87 o 
   6   3   3       28.53       37.46      2.02 o 
   7   3   3      704.34      691.43     10.67 o 
   8   3   3      551.10      524.04     11.37 o 
   9   3   3      271.39      263.11      7.94 o 
  10   3   3        0.04        1.79      1.96 o 
  11   3   3      186.66      156.10      8.63 o 
  12   3   3        0.34       -0.03      3.59 o 
 -10   4   3      359.16      399.85     21.04 o 
  -9   4   3        2.89        2.43      2.00 o 
  -8   4   3      154.24      149.22      6.14 o 
  -7   4   3       24.30       19.86      3.53 o 
  -6   4   3       27.00       16.75      2.11 o 
  -5   4   3       48.80       54.06      3.17 o 
  -4   4   3      916.72      994.12     13.28 o 
  -3   4   3      149.43      168.58      3.14 o 
  -2   4   3       58.12       89.48      2.70 o 
  -1   4   3     1117.95     1322.35     15.48 o 
   0   4   3      246.16      218.88      3.82 o 
   1   4   3     3461.56     3546.52     37.53 o 
   2   4   3     1189.96     1228.69     14.35 o 
   3   4   3       12.62       18.07      1.12 o 
   4   4   3     2767.20     2829.76     36.69 o 
   5   4   3      142.91       97.26      2.71 o 
   6   4   3      100.86      106.90      3.07 o 
   7   4   3      276.14      263.44      7.25 o 
   8   4   3      230.50      245.69      7.26 o 
   9   4   3     1409.39     1516.09     24.77 o 
  10   4   3       11.36       14.87      3.18 o 
  11   4   3      183.02      179.63     17.80 o 
  12   4   3      268.74      303.46     19.08 o 
 -10   5   3        0.63        3.72      4.00 o 
  -9   5   3       43.90       53.06      5.72 o 
  -8   5   3      180.14      165.89      8.24 o 
  -7   5   3      379.51      388.72     12.47 o 
  -6   5   3      428.70      415.96     16.51 o 
  -5   5   3        0.21        0.00      0.90 o 
  -4   5   3        0.34        1.77      0.64 o 
  -3   5   3     1904.22     1980.51     22.72 o 
  -2   5   3      366.27      390.59      6.39 o 
  -1   5   3      251.57      273.19      4.82 o 
   0   5   3        0.18        2.70      0.59 o 
   1   5   3       37.09       39.87      1.68 o 
   2   5   3      107.53       67.58      2.59 o 
   3   5   3      688.74      705.90      9.44 o 
   4   5   3        7.40        9.17      1.42 o 
   5   5   3        8.73       24.19      1.74 o 
   6   5   3        1.47        0.58      0.87 o 
   7   5   3      527.78      522.33     10.94 o 
   8   5   3      195.11      191.48      6.35 o 
   9   5   3      570.92      577.59     12.83 o 
  10   5   3       67.74       67.19      4.79 o 
  11   5   3      466.95      444.33     15.25 o 
  12   5   3       68.24       69.57      7.13 o 
  -9   6   3       11.44       20.02      3.87 o 
  -8   6   3        5.12        0.79      1.81 o 
  -7   6   3       41.36       28.66      4.12 o 
  -6   6   3      193.12      172.27      7.85 o 
  -5   6   3      688.43      694.44     17.02 o 
  -4   6   3      256.79      246.50      8.22 o 
  -3   6   3      276.87      255.41      7.62 o 
  -2   6   3      336.96      393.05     13.58 o 
  -1   6   3      540.74      535.93      8.06 o 
   0   6   3     2081.81     2216.18     35.33 o 
   1   6   3      200.69      217.80      4.31 o 
   2   6   3       32.25       28.42      1.96 o 
   3   6   3     1725.80     1769.13     20.62 o 
   4   6   3     1146.25     1212.38     15.09 o 
   5   6   3     1039.39     1137.04     17.92 o 
   6   6   3       25.06       24.59      2.48 o 
   7   6   3       86.33       85.86      6.02 o 
   8   6   3       38.13       31.32      3.05 o 
   9   6   3       43.48       34.17      3.40 o 
  10   6   3       94.46      105.81      6.10 o 
  11   6   3       23.34       25.83      4.28 o 
  12   6   3      105.67      112.16      9.58 o 
  -9   7   3      117.93      117.42     12.71 o 
  -8   7   3        0.08        0.56      2.20 o 
  -7   7   3      177.16      155.09      8.21 o 
  -6   7   3      227.70      203.85      8.95 o 
  -5   7   3        0.76        2.54      1.66 o 
  -4   7   3      340.47      337.84     18.64 o 
  -3   7   3        4.30        5.26      1.28 o 
  -2   7   3      105.24       73.94      3.60 o 
  -1   7   3     3106.54     3374.46     37.46 o 
   0   7   3     2353.92     2575.38     29.18 o 
   1   7   3      170.77      170.84      7.74 o 
   2   7   3      268.53      259.72      5.07 o 
   3   7   3     2290.23     2419.69     27.62 o 
   4   7   3        0.83        0.26      0.79 o 
   5   7   3        4.52        3.66      1.14 o 
   6   7   3      201.06      183.71      5.90 o 
   7   7   3      835.56      865.54     15.97 o 
   8   7   3     1691.54     1659.07     26.40 o 
   9   7   3       18.96       11.98      2.26 o 
  10   7   3      391.49      372.53     14.98 o 
  11   7   3      173.27      172.20     19.57 o 
  12   7   3        6.36       14.20      3.70 o 
  -8   8   3       17.43       21.42      4.20 o 
  -7   8   3        0.60        1.35      1.98 o 
  -6   8   3        4.76        1.42      2.02 o 
  -5   8   3      145.27      113.19      6.59 o 
  -4   8   3      726.44      649.05     18.79 o 
  -3   8   3        2.30        0.97      1.07 o 
  -2   8   3       34.17       25.70      2.51 o 
  -1   8   3     2113.44     2227.74     33.84 o 
   0   8   3     1517.46     1494.73     18.67 o 
   1   8   3      403.19      509.59      8.21 o 
   2   8   3      702.82      725.92     10.60 o 
   3   8   3       25.02       30.48      1.97 o 
   4   8   3      617.51      643.18     13.90 o 
   5   8   3        0.09        1.37      0.99 o 
   6   8   3      600.02      621.10     12.50 o 
   7   8   3      217.73      232.26      8.97 o 
   8   8   3      316.75      273.64     11.15 o 
   9   8   3        2.86        3.21      1.69 o 
  10   8   3      306.38      307.75      9.68 o 
  11   8   3      174.93      160.00      9.18 o 
  12   8   3       22.35       25.81      6.39 o 
  -7   9   3       11.72       20.50      4.04 o 
  -6   9   3      231.14      251.98     11.04 o 
  -5   9   3        2.63        2.15      2.81 o 
  -4   9   3       27.96       16.97      3.21 o 
  -3   9   3      160.54      155.29      7.54 o 
  -2   9   3       57.14       57.16      3.80 o 
  -1   9   3     1495.73     1496.56     23.06 o 
   0   9   3      377.12      370.59      8.60 o 
   1   9   3       80.41       82.10      5.03 o 
   2   9   3     1961.06     2140.25     29.15 o 
   3   9   3      548.75      536.11     11.52 o 
   4   9   3       20.80       19.38      2.22 o 
   5   9   3      497.77      476.26     12.15 o 
   6   9   3      172.09      178.12      9.15 o 
   7   9   3        8.40       13.29      3.69 o 
   8   9   3      889.15      932.48     17.95 o 
   9   9   3       91.97       84.43      5.32 o 
  10   9   3      244.03      219.93      8.11 o 
  11   9   3        0.09       -0.61      1.69 o 
  12   9   3        8.17        7.55      2.87 o 
  -7  10   3      112.95      117.07      9.10 o 
  -6  10   3        3.80        1.66      2.17 o 
  -5  10   3       93.88       77.97      6.99 o 
  -4  10   3       31.81       29.14      4.31 o 
  -3  10   3      107.95       76.08      6.21 o 
  -2  10   3      204.49      194.44     10.32 o 
  -1  10   3       19.41       12.96      2.10 o 
   0  10   3     1667.19     1657.88     25.43 o 
   1  10   3      705.65      706.80     13.43 o 
   2  10   3       93.16       84.24      3.95 o 
   3  10   3        9.39        8.47      1.28 o 
   4  10   3      375.00      384.97      9.21 o 
   5  10   3     2582.95     2753.25     38.96 o 
   6  10   3       10.11        8.67      1.84 o 
   7  10   3       31.55       27.75      3.10 o 
   8  10   3        0.02       -1.77      1.30 o 
   9  10   3      333.31      330.80     11.13 o 
  10  10   3        1.55        0.59      3.78 o 
  11  10   3       42.11       42.18      8.14 o 
  -6  11   3        0.16       -1.25      2.42 o 
  -5  11   3      264.42      285.55     14.76 o 
  -4  11   3      145.13      144.75      8.37 o 
  -3  11   3       20.13       15.53      3.55 o 
  -2  11   3      439.20      413.48     13.46 o 
  -1  11   3       86.09       76.85      7.96 o 
   0  11   3     1004.84     1040.96     18.54 o 
   1  11   3       27.39       21.55      3.16 o 
   2  11   3      193.39      178.09      6.82 o 
   3  11   3        0.07        1.97      1.71 o 
   4  11   3      545.12      540.58     15.06 o 
   5  11   3      403.81      386.17     17.52 o 
   6  11   3       12.27        8.26      1.92 o 
   7  11   3        4.52        4.21      1.64 o 
   8  11   3      401.23      418.95     11.76 o 
   9  11   3      560.77      537.43     13.56 o 
  10  11   3       31.82       34.10      4.05 o 
  11  11   3       85.55      100.69      8.37 o 
  -5  12   3        0.52        0.64      4.26 o 
  -4  12   3      272.20      298.08     12.63 o 
  -3  12   3       56.35       53.64      6.05 o 
  -2  12   3      195.87      162.91      8.54 o 
  -1  12   3      123.59      115.18      5.56 o 
   0  12   3      238.66      229.42      7.66 o 
   1  12   3     1298.91     1335.06     22.55 o 
   2  12   3        0.33        0.28      1.59 o 
   3  12   3      654.21      667.73     35.68 o 
   4  12   3      852.83      833.82     31.97 o 
   5  12   3      481.11      483.49     24.65 o 
   6  12   3      112.13      118.12      7.11 o 
   7  12   3      220.57      207.37      7.60 o 
   8  12   3       96.86       99.65     10.63 o 
   9  12   3        1.46        1.91      1.80 o 
  10  12   3        8.30       10.88      2.80 o 
  11  12   3       37.38       31.69      4.87 o 
  -4  13   3       22.50       28.78      4.92 o 
  -3  13   3       43.18       39.64      5.46 o 
  -2  13   3       82.07       58.55      6.27 o 
  -1  13   3      187.87      180.99     11.30 o 
   0  13   3       29.06       22.44      5.45 o 
   1  13   3        0.14        1.04      1.54 o 
   2  13   3      514.81      516.56     15.75 o 
   3  13   3      287.58      306.06     11.76 o 
   4  13   3        2.12        3.32      2.95 o 
   5  13   3      106.54      107.31     10.92 o 
   6  13   3       35.44       40.04      5.35 o 
   7  13   3       67.79       76.03     13.92 o 
   8  13   3       60.18       56.75     12.25 o 
   9  13   3      108.89       98.58      6.43 o 
  10  13   3      102.57      114.12      7.32 o 
  -2  14   3      120.98      108.99      8.56 o 
  -1  14   3       68.05       62.77      6.61 o 
   0  14   3       43.12       45.12      4.39 o 
   1  14   3       46.32       41.00      7.71 o 
   2  14   3     1080.31     1153.92     27.36 o 
   3  14   3        0.62        0.99      2.10 o 
   4  14   3       36.54       31.24      4.72 o 
   5  14   3        6.44        9.78      3.26 o 
   6  14   3       20.81       15.05      3.94 o 
   7  14   3        6.62        8.26      3.18 o 
   8  14   3        0.01        3.27      2.91 o 
   9  14   3        5.12        4.46      2.89 o 
  -1  15   3       51.42       36.48      5.37 o 
   0  15   3      310.31      299.98     36.94 o 
   1  15   3       79.96       95.18      7.99 o 
   2  15   3       16.84       18.49      3.94 o 
   3  15   3       99.96      108.00      9.84 o 
   4  15   3        2.42        1.97      4.07 o 
   5  15   3      180.58      196.98     17.03 o 
   6  15   3       31.17       30.48      4.97 o 
   7  15   3       16.94       14.84      4.03 o 
   8  15   3      123.92      114.96     10.10 o 
   2  16   3      109.39      127.96      9.42 o 
   3  16   3       10.22        8.35      3.52 o 
   4  16   3      130.49      151.48     20.19 o 
   5  16   3       54.52       62.42      8.57 o 
   6  16   3       20.79       24.87      4.90 o 
  -6 -14   4        9.88       10.48      3.77 o 
  -5 -14   4        1.34       -0.31      2.57 o 
  -4 -14   4      140.56      132.93     12.26 o 
  -3 -14   4       92.08       96.93      8.64 o 
  -2 -14   4        1.74        2.79      3.17 o 
  -1 -14   4       46.06       45.83      6.35 o 
  -8 -13   4       62.72       73.36     11.16 o 
  -7 -13   4       55.00       52.22      6.54 o 
  -6 -13   4       83.01       78.06      7.69 o 
  -5 -13   4      161.65      186.38     12.97 o 
  -4 -13   4        0.00       -0.97      2.18 o 
  -3 -13   4       59.98       56.25      6.55 o 
  -2 -13   4        3.35        3.74      2.81 o 
  -1 -13   4      317.22      284.42     12.41 o 
   0 -13   4      405.14      443.91     12.84 o 
   1 -13   4       99.66      109.05      7.02 o 
  -9 -12   4       13.31       14.19      3.98 o 
  -8 -12   4       15.24       11.66      4.21 o 
  -7 -12   4       22.84       23.86      5.51 o 
  -6 -12   4       55.40       47.47      5.95 o 
  -5 -12   4      341.44      347.20     13.56 o 
  -4 -12   4      432.25      439.60     15.29 o 
  -3 -12   4      611.43      623.35     30.45 o 
  -2 -12   4      213.01      229.88     15.96 o 
  -1 -12   4      884.32      957.95     19.38 o 
   0 -12   4        6.22        4.06      2.11 o 
   1 -12   4        0.04       -0.95      2.02 o 
   2 -12   4        8.30        8.63      2.19 o 
   3 -12   4       10.62        4.31      2.94 o 
 -10 -11   4      189.59      194.74     10.63 o 
  -9 -11   4      248.66      256.39     24.48 o 
  -8 -11   4       78.62       58.84      6.31 o 
  -7 -11   4      591.15      620.43     18.85 o 
  -6 -11   4       10.52        8.11      2.76 o 
  -5 -11   4       13.84       12.40      3.07 o 
  -4 -11   4      109.91      104.55      7.45 o 
  -3 -11   4       49.65       38.91      7.76 o 
  -2 -11   4      330.15      287.56     11.49 o 
  -1 -11   4      434.86      415.07     11.10 o 
   0 -11   4      616.39      642.67     14.73 o 
   1 -11   4      223.25      241.24      8.58 o 
   2 -11   4        9.58        6.43      1.92 o 
   3 -11   4        4.11       -0.21      1.59 o 
   4 -11   4      106.31      113.76      6.02 o 
 -10 -10   4      164.78      163.44      7.56 o 
  -9 -10   4      159.23      161.98      7.23 o 
  -8 -10   4        8.26        6.88      2.53 o 
  -7 -10   4       71.95       61.20      6.05 o 
  -6 -10   4      704.03      724.08     19.76 o 
  -5 -10   4       12.86        5.23      2.31 o 
  -4 -10   4       19.38       21.15      7.07 o 
  -3 -10   4      139.88      163.15      8.09 o 
  -2 -10   4     1297.22     1357.80     22.82 o 
  -1 -10   4     1457.08     1454.23     30.48 o 
   0 -10   4      133.47      116.57      5.65 o 
   1 -10   4       12.86       10.24      2.23 o 
   2 -10   4       23.73       19.27      3.47 o 
   3 -10   4        7.08        5.17      1.78 o 
   4 -10   4        0.57        0.25      1.48 o 
   5 -10   4        0.69        0.48      1.73 o 
 -11  -9   4        3.89        2.35      2.52 o 
 -10  -9   4       65.84       53.80      4.87 o 
  -9  -9   4       12.86       13.52      2.61 o 
  -8  -9   4       14.99       14.43      2.58 o 
  -7  -9   4      201.46      191.33      9.20 o 
  -6  -9   4       86.52       81.66      4.71 o 
  -5  -9   4        8.41        6.82      2.37 o 
  -4  -9   4      139.79      115.56      6.49 o 
  -3  -9   4      126.28      105.02      6.13 o 
  -2  -9   4      257.72      252.98     13.38 o 
  -1  -9   4      290.56      277.60      8.04 o 
   0  -9   4     1994.82     2095.41     34.84 o 
   1  -9   4      659.97      678.91     14.43 o 
   2  -9   4       84.18       66.64      5.61 o 
   3  -9   4      407.62      386.11      9.12 o 
   4  -9   4        2.85        2.46      1.53 o 
   5  -9   4        4.08        4.50      1.78 o 
   6  -9   4      191.22      241.41     18.58 o 
 -11  -8   4       49.35       48.34      6.28 o 
 -10  -8   4      429.05      443.61     15.62 o 
  -9  -8   4      127.69      131.91      6.15 o 
  -8  -8   4      167.92      160.15      7.57 o 
  -7  -8   4     2836.14     2966.67     42.79 o 
  -6  -8   4      675.71      655.18     15.60 o 
  -5  -8   4      145.25      143.05      5.82 o 
  -4  -8   4      596.62      602.37     12.14 o 
  -3  -8   4      440.00      466.93     15.68 o 
  -2  -8   4      448.10      429.12     13.48 o 
  -1  -8   4       17.75       18.48      3.67 o 
   0  -8   4       15.04       15.75      2.27 o 
   1  -8   4     1640.43     1725.45     26.86 o 
   2  -8   4      578.65      604.28     15.83 o 
   3  -8   4      404.35      400.94      8.95 o 
   4  -8   4      304.82      313.42      8.06 o 
   5  -8   4       16.02       17.02      2.44 o 
   6  -8   4       18.18       14.37      3.67 o 
   7  -8   4       13.21       22.72      5.86 o 
 -11  -7   4       63.49       52.55      6.43 o 
 -10  -7   4      395.26      348.16     25.00 o 
  -9  -7   4      293.95      244.02      8.38 o 
  -8  -7   4      114.95      103.32      5.20 o 
  -7  -7   4     1160.62     1186.98     20.83 o 
  -6  -7   4      477.36      454.00     10.62 o 
  -5  -7   4       50.53       64.83      3.90 o 
  -4  -7   4      105.98      101.45      4.18 o 
  -3  -7   4      113.97       82.87      2.99 o 
  -2  -7   4     1081.99     1111.13     18.62 o 
  -1  -7   4       55.32       53.61      3.39 o 
   0  -7   4        2.42        2.69      1.19 o 
   1  -7   4       81.92       78.49      4.11 o 
   2  -7   4      120.59      111.39      5.77 o 
   3  -7   4       57.42       43.89      3.16 o 
   4  -7   4        7.49        4.14      1.47 o 
   5  -7   4       37.51       34.91      3.09 o 
   6  -7   4      248.31      234.70      7.07 o 
   7  -7   4      204.70      222.76     16.18 o 
   8  -7   4       42.00       27.56      6.79 o 
 -12  -6   4       83.39       87.56     12.25 o 
 -11  -6   4      116.31       92.75      7.96 o 
 -10  -6   4       14.34        7.86      2.86 o 
  -9  -6   4      448.24      456.62     11.64 o 
  -8  -6   4      510.13      460.06     11.88 o 
  -7  -6   4       68.87       67.98      4.29 o 
  -6  -6   4        6.04        7.94      1.68 o 
  -5  -6   4      359.11      386.12      8.97 o 
  -4  -6   4     1073.25     1089.01     14.65 o 
  -3  -6   4        8.27       11.07      2.91 o 
  -2  -6   4       82.91       69.16      4.04 o 
  -1  -6   4        7.04       16.73      1.71 o 
   0  -6   4      168.54      140.75      8.84 o 
   1  -6   4        6.52        6.78      1.40 o 
   2  -6   4      667.22      639.33     10.71 o 
   3  -6   4       38.28       35.21      2.68 o 
   4  -6   4     1422.18     1495.81     20.62 o 
   5  -6   4      431.48      401.72      8.80 o 
   6  -6   4      118.21      110.71      4.61 o 
   7  -6   4       28.35       26.82      4.25 o 
   8  -6   4       85.10       90.65     10.82 o 
 -12  -5   4        0.66        0.81      2.54 o 
 -11  -5   4        6.60       14.53      3.60 o 
 -10  -5   4       94.88      104.72      7.93 o 
  -9  -5   4      315.08      279.52     20.80 o 
  -8  -5   4       82.25       79.38      4.54 o 
  -7  -5   4      467.42      475.56     10.78 o 
  -6  -5   4       43.22       47.20      3.36 o 
  -5  -5   4       59.58       59.55      3.45 o 
  -4  -5   4        2.14        5.44      0.95 o 
  -3  -5   4     1447.69     1540.46     18.84 o 
  -2  -5   4     1250.76     1222.80     15.48 o 
  -1  -5   4      973.35     1071.86     13.80 o 
   0  -5   4       79.01       96.93      3.67 o 
   1  -5   4       12.41        4.30      1.09 o 
   2  -5   4        1.57        1.23      0.72 o 
   3  -5   4     1600.69     1631.20     20.98 o 
   4  -5   4     1700.76     1764.53     28.21 o 
   5  -5   4      984.31     1023.41     15.59 o 
   6  -5   4      129.31      141.88      4.94 o 
   7  -5   4       22.08       16.19      3.26 o 
   8  -5   4       20.13       21.95      3.97 o 
   9  -5   4      119.13      105.17     11.72 o 
 -12  -4   4       31.58       35.04      5.55 o 
 -11  -4   4       41.24       29.75      4.87 o 
 -10  -4   4      625.30      617.23     18.31 o 
  -9  -4   4        0.74       -0.77      1.61 o 
  -8  -4   4      206.76      211.68     12.73 o 
  -7  -4   4       43.19       30.47      2.87 o 
  -6  -4   4        5.88        8.18      1.55 o 
  -5  -4   4     3019.98     3128.15     34.99 o 
  -4  -4   4     2820.05     2985.02     33.29 o 
  -3  -4   4        2.33        1.76      0.65 o 
  -2  -4   4       18.79       22.69      1.70 o 
  -1  -4   4      436.22      405.64      6.48 o 
   0  -4   4      737.75      699.92     14.19 o 
   1  -4   4     1116.64     1129.32     18.06 o 
   2  -4   4       20.89       30.38      2.18 o 
   3  -4   4       15.33       15.53      1.61 o 
   4  -4   4       24.59       16.91      1.77 o 
   5  -4   4       25.05       25.92      2.31 o 
   6  -4   4      491.96      442.19     10.48 o 
   7  -4   4      166.88      200.93      8.86 o 
   8  -4   4        0.49       -0.01      2.42 o 
   9  -4   4      384.09      433.93     21.15 o 
  10  -4   4       39.10       27.62      6.07 o 
 -12  -3   4       44.43       36.32      5.55 o 
 -11  -3   4       14.70       15.43      3.83 o 
 -10  -3   4      167.49      171.47      9.01 o 
  -9  -3   4        0.09        0.53      1.90 o 
  -8  -3   4      168.66      175.05      8.01 o 
  -7  -3   4       14.03       12.92      1.92 o 
  -6  -3   4       72.63       58.48      3.26 o 
  -5  -3   4       75.87      106.98      2.98 o 
  -4  -3   4     3022.77     3232.60     35.56 o 
  -3  -3   4      278.26      290.32      5.16 o 
  -2  -3   4       32.53       31.18      2.05 o 
  -1  -3   4     1597.65     1550.08     18.11 o 
   0  -3   4       16.81        8.95      1.39 o 
   1  -3   4      364.43      421.50      9.22 o 
   2  -3   4     1563.06     1718.76     18.04 o 
   3  -3   4      488.49      566.93      7.76 o 
   4  -3   4     3452.39     3658.95     36.19 o 
   5  -3   4        1.01        2.34      0.82 o 
   6  -3   4       41.43       47.06      3.49 o 
   7  -3   4       18.06       10.80      2.03 o 
   8  -3   4      443.87      437.68     13.76 o 
   9  -3   4        0.07        0.35      1.78 o 
  10  -3   4        5.25        8.38      3.88 o 
 -12  -2   4      243.81      241.33     11.95 o 
 -11  -2   4        8.06        3.72      2.55 o 
 -10  -2   4        3.94        3.93      2.44 o 
  -9  -2   4      438.65      446.81     14.39 o 
  -8  -2   4       52.67       34.05      6.48 o 
  -7  -2   4      368.08      357.65     17.50 o 
  -6  -2   4       13.29       11.62      1.95 o 
  -5  -2   4      509.71      539.54      8.26 o 
  -4  -2   4     2184.14     2343.77     26.43 o 
  -3  -2   4      176.74      135.64      3.09 o 
  -2  -2   4       91.31      102.34      2.58 o 
  -1  -2   4     1627.34     1661.55     18.91 o 
   0  -2   4      921.93      842.84     10.56 o 
   1  -2   4      391.13      393.57      5.32 o 
   2  -2   4      203.81      221.15      3.78 o 
   3  -2   4     2457.46     2663.40     26.52 o 
   4  -2   4      365.37      390.96      6.12 o 
   5  -2   4      479.16      439.78      7.80 o 
   6  -2   4      233.08      218.18      5.40 o 
   7  -2   4       97.73       88.27      3.67 o 
   8  -2   4       68.50       70.51      5.64 o 
   9  -2   4       27.95       25.45      5.88 o 
 -12  -1   4       80.81       83.35      9.41 o 
 -11  -1   4       12.03        7.13      3.15 o 
 -10  -1   4      591.39      628.04     21.46 o 
  -9  -1   4      251.97      247.51     11.96 o 
  -8  -1   4       39.69       42.32      4.75 o 
  -7  -1   4       86.24       74.76      3.69 o 
  -6  -1   4      188.06      169.99      4.16 o 
  -5  -1   4        8.27        1.66      0.64 o 
  -4  -1   4      221.33      230.22      4.39 o 
  -3  -1   4      234.03      237.78      4.26 o 
  -2  -1   4     6624.48     6978.90     72.03 o 
  -1  -1   4       11.57       13.13      1.56 o 
   0  -1   4     6268.53     6310.23     65.11 o 
   1  -1   4        8.85        4.66      0.61 o 
   2  -1   4       54.87       43.68      1.45 o 
   3  -1   4     2461.60     2546.35     29.05 o 
   4  -1   4      277.17      235.43      4.77 o 
   5  -1   4     1225.86     1294.85     16.74 o 
   6  -1   4       40.46       35.37      2.53 o 
   7  -1   4      571.16      555.22      9.89 o 
   8  -1   4      548.46      533.50     11.91 o 
   9  -1   4      285.30      276.48     10.32 o 
  10  -1   4       23.60       20.97      5.22 o 
 -11   0   4        6.17       12.50      3.66 o 
 -10   0   4       33.64       23.91      4.26 o 
  -9   0   4       57.82       55.09     12.41 o 
  -8   0   4      592.21      581.61     16.09 o 
  -7   0   4     1127.33     1128.25     18.59 o 
  -6   0   4        2.31        4.49      1.16 o 
  -5   0   4      321.34      339.87      5.98 o 
  -4   0   4        3.45        2.94      0.67 o 
  -3   0   4      129.84      108.19      2.54 o 
  -2   0   4      215.09      178.69      3.31 o 
  -1   0   4     3840.48     4058.92     49.42 o 
   0   0   4      130.06      122.23      2.97 o 
   1   0   4      316.70      315.38      5.88 o 
   2   0   4      562.85      540.16      9.95 o 
   3   0   4       14.87       14.84      1.45 o 
   4   0   4      426.34      430.02      8.89 o 
   5   0   4       49.46       48.51      2.23 o 
   6   0   4     1345.10     1319.02     17.34 o 
   7   0   4      586.23      546.06     11.01 o 
   8   0   4      329.98      303.44      8.35 o 
   9   0   4      114.62      102.68      6.25 o 
  10   0   4       57.10       52.82      9.39 o 
 -11   1   4        4.96        6.22      3.10 o 
 -10   1   4      283.76      281.49     18.45 o 
  -9   1   4      210.28      173.83      8.73 o 
  -8   1   4       54.44       50.22      3.74 o 
  -7   1   4      142.03      158.64      5.52 o 
  -6   1   4      315.61      318.09     11.50 o 
  -5   1   4       25.70       21.35      1.50 o 
  -4   1   4       59.11       36.73      1.73 o 
  -3   1   4      214.37      252.89      4.19 o 
  -2   1   4       22.66       25.08      3.73 o 
   0   1   4     4195.49     4290.80     44.57 o 
   1   1   4     2866.01     2799.63     34.78 o 
   2   1   4       50.29       44.15      1.91 o 
   3   1   4     3266.29     3414.84     36.57 o 
   4   1   4        4.11        1.35      0.58 o 
   5   1   4      700.34      695.52     10.06 o 
   6   1   4      641.86      686.76     10.49 o 
   7   1   4       18.08       22.56      2.00 o 
   8   1   4     1313.44     1378.19     22.22 o 
   9   1   4      518.18      542.73     15.79 o 
  10   1   4       11.27       10.47      2.82 o 
  11   1   4       46.35       35.08      5.02 o 
 -11   2   4      159.92      180.36     10.05 o 
 -10   2   4       49.66       47.04      5.77 o 
  -9   2   4      261.25      268.57     10.96 o 
  -8   2   4      251.53      272.95      8.11 o 
  -7   2   4      185.32      189.63      6.26 o 
  -6   2   4        2.11        1.10      0.90 o 
  -5   2   4      975.96      989.02     16.07 o 
  -4   2   4      114.89      111.91      2.76 o 
  -3   2   4      863.87      825.66     12.88 o 
  -2   2   4      336.78      344.42      6.49 o 
  -1   2   4      655.03      679.52      8.43 o 
   0   2   4       84.25       75.21      1.78 o 
   1   2   4      580.66      533.35      9.64 o 
   2   2   4     8819.26     8943.19    106.11 o 
   3   2   4       42.97       38.71      1.89 o 
   4   2   4      356.50      290.93      7.15 o 
   5   2   4     1278.39     1436.70     17.62 o 
   6   2   4      475.11      417.00      9.99 o 
   7   2   4      552.47      578.44      9.71 o 
   8   2   4      141.87      134.92      6.25 o 
   9   2   4       21.12       19.85      3.50 o 
  10   2   4      233.04      259.34     10.75 o 
  11   2   4      170.99      185.70      9.60 o 
  12   2   4        2.38        6.52      4.42 o 
 -11   3   4        6.03        4.41      4.97 o 
 -10   3   4       26.09       37.50     10.93 o 
  -9   3   4       77.41       68.06      4.93 o 
  -8   3   4      279.18      283.72     12.48 o 
  -7   3   4       23.57       24.05      2.70 o 
  -6   3   4      574.57      604.99     12.09 o 
  -5   3   4     1437.99     1504.06     22.49 o 
  -4   3   4      550.62      550.68      8.19 o 
  -3   3   4      223.22      207.96      5.94 o 
  -2   3   4       22.86       21.98      0.80 o 
  -1   3   4       29.97       25.70      1.20 o 
   0   3   4     2557.82     2608.17     33.42 o 
   1   3   4     1008.67      990.06     13.35 o 
   2   3   4      101.08       90.67      2.81 o 
   3   3   4       27.79       22.59      1.60 o 
   4   3   4     1299.07     1295.16     33.05 o 
   5   3   4       84.92       59.76      2.56 o 
   6   3   4     1040.93     1010.02     17.21 o 
   7   3   4     1320.31     1407.58     18.45 o 
   8   3   4     3385.42     3484.11     47.48 o 
   9   3   4        5.44        3.02      1.87 o 
  10   3   4      192.84      207.33      9.73 o 
  11   3   4      184.19      188.45     16.08 o 
  12   3   4       51.08       53.74      9.33 o 
 -10   4   4      178.01      195.16     14.86 o 
  -9   4   4       31.92       21.22      3.66 o 
  -8   4   4       93.54       86.88      5.14 o 
  -7   4   4      108.28      101.15      4.87 o 
  -6   4   4        1.73        0.99      1.05 o 
  -5   4   4        0.15        1.35      0.90 o 
  -4   4   4      639.39      675.87     12.10 o 
  -3   4   4       65.49       86.06      2.00 o 
  -2   4   4      206.14      174.05      3.53 o 
  -1   4   4      283.90      270.06      4.56 o 
   0   4   4      212.84      208.60      5.12 o 
   1   4   4     2194.96     2180.40     24.07 o 
   2   4   4       20.47       11.47      0.96 o 
   3   4   4     6887.02     7385.46     86.48 o 
   4   4   4      395.30      382.59      6.15 o 
   5   4   4      522.12      540.90      8.64 o 
   6   4   4        0.68       -0.37      0.59 o 
   7   4   4     1340.91     1370.26     21.63 o 
   8   4   4        5.42        3.29      1.42 o 
   9   4   4       32.69       34.58      4.41 o 
  10   4   4      113.32      116.38     11.62 o 
  11   4   4      183.70      159.84      8.80 o 
  12   4   4       29.08       23.45      4.51 o 
 -10   5   4       17.74       21.57      6.28 o 
  -9   5   4      108.84      102.56      7.63 o 
  -8   5   4        6.64        6.61      2.65 o 
  -7   5   4       37.25       28.48      3.82 o 
  -6   5   4       40.84       41.18      3.68 o 
  -5   5   4      142.04      133.37      4.93 o 
  -4   5   4     2924.32     3124.28     72.05 o 
  -3   5   4      178.59      153.91      4.53 o 
  -2   5   4       65.57       51.48      2.38 o 
  -1   5   4      790.48      834.49     10.96 o 
   0   5   4      643.12      706.96      9.49 o 
   1   5   4       21.52       22.44      1.40 o 
   2   5   4      137.88      118.94      3.36 o 
   3   5   4       52.92       49.63      2.44 o 
   4   5   4     1737.65     1784.53     26.51 o 
   5   5   4      619.74      531.76      8.10 o 
   6   5   4     1093.25     1047.53     14.02 o 
   7   5   4      351.24      322.95      8.11 o 
   8   5   4      167.92      170.03      6.03 o 
   9   5   4      283.43      286.85     11.02 o 
  10   5   4      733.99      833.35     26.07 o 
  11   5   4       21.26       22.08      4.01 o 
  12   5   4       24.83       25.98      4.65 o 
  -9   6   4      192.90      187.71      9.73 o 
  -8   6   4        3.00        1.54      1.96 o 
  -7   6   4       19.29       16.06      3.12 o 
  -6   6   4       77.49       63.84      6.29 o 
  -5   6   4      709.26      699.25     13.50 o 
  -4   6   4       12.28       11.34      1.67 o 
  -3   6   4      191.02      213.77      5.02 o 
  -2   6   4       39.29       47.85      2.66 o 
  -1   6   4     1147.32     1149.96     14.60 o 
   0   6   4     1107.15     1102.87     13.95 o 
   1   6   4      203.50      202.25      5.72 o 
   2   6   4      281.39      275.10      5.07 o 
   3   6   4      202.74      175.86      3.89 o 
   4   6   4      467.24      510.51      8.24 o 
   5   6   4      669.49      744.27     10.53 o 
   6   6   4      532.69      546.16     17.21 o 
   7   6   4     1278.33     1238.84     20.30 o 
   8   6   4       35.45       23.49      2.72 o 
   9   6   4      512.74      498.29     11.84 o 
  10   6   4        3.36        3.27      2.21 o 
  11   6   4      161.60      162.77     14.90 o 
  12   6   4       24.65       34.47      5.28 o 
  -9   7   4      101.45      105.67      8.46 o 
  -8   7   4      292.74      310.62     12.46 o 
  -7   7   4       27.42       23.50      3.98 o 
  -6   7   4       22.44       15.83      3.02 o 
  -5   7   4       88.78       58.93      5.82 o 
  -4   7   4      147.90      143.14     15.39 o 
  -3   7   4      372.08      349.45      8.07 o 
  -2   7   4       28.02       14.95      1.42 o 
  -1   7   4       65.39       50.35      2.60 o 
   0   7   4      406.09      446.91      9.56 o 
   1   7   4      124.60      103.68      3.41 o 
   2   7   4      268.54      226.55      4.74 o 
   3   7   4        7.48       15.47      1.38 o 
   4   7   4      517.83      593.15      9.00 o 
   5   7   4      262.23      297.44      7.33 o 
   6   7   4      993.26      982.69     16.85 o 
   7   7   4      117.20      110.59      4.67 o 
   8   7   4      225.96      232.81      7.55 o 
   9   7   4      211.48      198.89      7.10 o 
  10   7   4        7.39        5.74      2.38 o 
  11   7   4        7.81        4.60      2.70 o 
  12   7   4       78.54       83.27     15.75 o 
  -8   8   4       83.36       88.92      7.68 o 
  -7   8   4      183.91      191.40     10.73 o 
  -6   8   4      115.34      115.06      7.34 o 
  -5   8   4       24.60       20.74      3.39 o 
  -4   8   4     1631.14     1677.29     32.70 o 
  -3   8   4        0.93        3.66      1.78 o 
  -2   8   4      158.97      147.03      5.64 o 
  -1   8   4        1.63        0.66      0.68 o 
   0   8   4       30.45       22.67      1.74 o 
   1   8   4      125.16      105.89      3.22 o 
   2   8   4       46.42       52.75      3.93 o 
   3   8   4      239.28      224.10      4.93 o 
   4   8   4       26.64       18.19      1.55 o 
   5   8   4      322.49      288.31      8.91 o 
   6   8   4       27.97       18.87      2.72 o 
   7   8   4      313.63      279.58      7.99 o 
   8   8   4      374.44      386.10     10.03 o 
   9   8   4      171.34      156.38      6.56 o 
  10   8   4        6.59        3.65      2.04 o 
  11   8   4       59.45       73.72      7.09 o 
  12   8   4      285.90      289.99     41.25 o 
  -7   9   4       33.22       39.60      5.40 o 
  -6   9   4      176.96      169.63     14.25 o 
  -5   9   4      245.32      231.40     10.07 o 
  -4   9   4        0.94        0.21      1.58 o 
  -3   9   4       17.68       26.72      5.46 o 
  -2   9   4       21.91       24.18      2.57 o 
  -1   9   4      365.64      368.69      8.72 o 
   0   9   4       25.80       26.25      2.46 o 
   1   9   4      204.07      236.23      7.61 o 
   2   9   4      646.40      675.55     16.52 o 
   3   9   4      376.79      389.85      7.25 o 
   4   9   4       69.86       66.78      5.93 o 
   5   9   4      117.16      114.37      5.58 o 
   6   9   4     1209.28     1260.22     21.03 o 
   7   9   4       33.01       33.90      3.18 o 
   8   9   4       50.14       43.38      5.39 o 
   9   9   4        0.01       -2.25      1.50 o 
  10   9   4        3.38        1.41      1.95 o 
  11   9   4        0.02       -0.01      2.19 o 
  12   9   4       45.38       49.15      9.19 o 
  -7  10   4       87.16       90.91      8.21 o 
  -6  10   4        1.84       -0.57      2.04 o 
  -5  10   4       92.21       94.11      7.48 o 
  -4  10   4        8.43        4.10      2.19 o 
  -3  10   4       26.73       23.71      4.96 o 
  -2  10   4        0.79        1.64      1.54 o 
  -1  10   4        7.97        7.53      1.70 o 
   0  10   4      447.99      414.01      9.61 o 
   1  10   4       19.00       15.40      2.58 o 
   2  10   4        1.04        1.53      1.00 o 
   3  10   4        9.31       11.22      1.45 o 
   4  10   4        3.76        5.56      1.45 o 
   5  10   4     1106.88     1141.93     25.29 o 
   6  10   4      351.58      356.40      9.35 o 
   7  10   4      585.14      584.06     18.39 o 
   8  10   4      795.78      813.11     16.59 o 
   9  10   4      761.43      731.42     16.02 o 
  10  10   4       45.80       48.69      5.73 o 
  11  10   4        0.58        1.70      2.17 o 
  -6  11   4       18.91       14.74      3.75 o 
  -5  11   4      363.89      391.23     14.61 o 
  -4  11   4       13.05       19.15      4.38 o 
  -3  11   4       92.68       97.25      7.29 o 
  -2  11   4     1304.93     1221.32     48.42 o 
  -1  11   4      928.12      870.63     16.59 o 
   0  11   4        0.08       -0.03      1.17 o 
   1  11   4      405.97      401.23     13.72 o 
   2  11   4       91.96       91.99      5.18 o 
   3  11   4       47.08       43.41      3.28 o 
   4  11   4      726.30      773.89     14.89 o 
   5  11   4       19.94       20.65      2.68 o 
   6  11   4        1.36        2.08      1.37 o 
   7  11   4       31.15       38.93      3.74 o 
   8  11   4       55.79       42.73      3.99 o 
   9  11   4        1.21        0.69      1.90 o 
  10  11   4       21.76       19.43      4.81 o 
  11  11   4       15.34       16.48      5.21 o 
  -5  12   4      123.87      128.32     20.76 o 
  -4  12   4       59.51       70.19      7.10 o 
  -3  12   4        5.21        1.13      2.18 o 
  -2  12   4       39.52       37.11      4.74 o 
  -1  12   4       13.74        6.70      2.42 o 
   0  12   4       20.68       18.00      2.75 o 
   1  12   4     1548.61     1556.27     29.46 o 
   2  12   4       10.46        6.21      1.68 o 
   3  12   4        5.16        4.18      2.23 o 
   4  12   4        6.80        5.23      3.86 o 
   5  12   4      175.35      153.75      8.73 o 
   6  12   4      271.17      306.09      9.12 o 
   7  12   4       26.67       19.30      2.88 o 
   8  12   4       13.41       19.79      2.95 o 
   9  12   4      354.26      369.97     17.66 o 
  10  12   4       57.05       45.46      5.79 o 
  11  12   4        1.17       -0.04      2.24 o 
  -4  13   4       33.70       26.16      4.92 o 
  -3  13   4       24.93       26.85      4.77 o 
  -2  13   4        0.03        1.40      2.05 o 
  -1  13   4      474.71      451.49     30.63 o 
   0  13   4       13.32       11.45      3.04 o 
   1  13   4       90.69       67.82      4.84 o 
   2  13   4       17.93       13.34      2.36 o 
   3  13   4     1014.38     1038.94     24.27 o 
   4  13   4      345.55      346.60     15.80 o 
   5  13   4        2.86        0.03      2.12 o 
   6  13   4       62.60       47.31      5.56 o 
   7  13   4        2.47        2.61      2.39 o 
   8  13   4      700.40      770.09     23.81 o 
   9  13   4        0.72        0.63      1.79 o 
  10  13   4       23.23       20.38      4.40 o 
  -2  14   4      167.14      176.74      9.84 o 
  -1  14   4      242.23      207.64     10.27 o 
   0  14   4      375.08      360.63     20.94 o 
   1  14   4       81.32       76.60      5.40 o 
   2  14   4       98.59       93.80     11.77 o 
   3  14   4       41.12       44.35      6.40 o 
   4  14   4        4.74        5.59      2.77 o 
   5  14   4      795.31      880.27     22.96 o 
   6  14   4       92.70       88.89      7.53 o 
   7  14   4       21.06       21.10      4.18 o 
   8  14   4        3.52        4.35      2.75 o 
   9  14   4      477.83      532.60     17.85 o 
  -1  15   4       27.71       27.53      4.73 o 
   0  15   4     1132.72     1220.32     28.83 o 
   1  15   4       54.11       50.74      7.64 o 
   2  15   4       10.55       16.75      3.88 o 
   3  15   4      291.64      322.83     13.10 o 
   4  15   4       93.18       85.10      7.57 o 
   5  15   4       11.97        9.12      3.52 o 
   6  15   4      337.77      353.63     14.07 o 
   7  15   4       42.49       47.25      6.16 o 
   8  15   4       90.27       96.57      8.81 o 
   2  16   4        2.51        3.26      2.83 o 
   3  16   4       99.18       82.98      7.79 o 
   4  16   4       33.98       23.30      5.53 o 
   5  16   4        6.34        5.98      3.21 o 
   6  16   4        3.22        5.68      5.09 o 
  -4 -14   5      388.73      444.05     23.63 o 
  -7 -13   5      170.38      206.57     11.24 o 
  -6 -13   5      103.96      102.73      8.69 o 
  -5 -13   5      139.81      130.76     12.82 o 
  -4 -13   5       60.35       46.27     11.55 o 
  -3 -13   5      532.31      566.57     25.58 o 
  -2 -13   5        1.66        2.46      2.90 o 
  -1 -13   5        0.08        0.98      2.91 o 
   0 -13   5      523.94      586.85     15.29 o 
  -8 -12   5       29.76       36.60      5.52 o 
  -7 -12   5       89.06       94.30      8.21 o 
  -6 -12   5      113.01      119.32      8.93 o 
  -5 -12   5        9.49       11.98      3.43 o 
  -4 -12   5       31.39       30.36      4.74 o 
  -3 -12   5      254.12      264.92     11.73 o 
  -2 -12   5       65.16       50.30      6.05 o 
  -1 -12   5        9.57       12.73      3.73 o 
   0 -12   5        9.10        5.63      2.26 o 
   1 -12   5        0.08       -1.88      1.81 o 
   2 -12   5       33.61       41.20      3.94 o 
  -9 -11   5        0.02       -0.53      2.43 o 
  -8 -11   5       96.02      103.76      8.38 o 
  -7 -11   5       55.86       43.35      5.65 o 
  -6 -11   5      346.40      339.61     13.26 o 
  -5 -11   5       17.51       11.27      3.25 o 
  -4 -11   5      588.65      579.67     36.53 o 
  -3 -11   5       24.57       20.25      3.70 o 
  -2 -11   5       18.60       11.31      3.19 o 
  -1 -11   5      105.58       92.88      6.35 o 
   0 -11   5       85.06       78.75      6.17 o 
   1 -11   5      811.32      856.08     18.26 o 
   2 -11   5       12.51       12.05      2.34 o 
   3 -11   5        1.01        2.62      1.60 o 
   4 -11   5      266.69      300.90     14.24 o 
 -10 -10   5       99.27       79.82      7.48 o 
  -9 -10   5       56.80       71.56      5.61 o 
  -8 -10   5        0.28        1.38      2.21 o 
  -7 -10   5      171.16      146.07      8.30 o 
  -6 -10   5       38.68       44.13      5.31 o 
  -5 -10   5      372.70      374.99     31.01 o 
  -4 -10   5      148.39      134.38      7.59 o 
  -3 -10   5       66.79       61.56      5.80 o 
  -2 -10   5        8.91        7.60      1.95 o 
  -1 -10   5       25.54       22.15      3.70 o 
   0 -10   5       10.11        8.28      2.24 o 
   1 -10   5        5.43        2.97      1.71 o 
   2 -10   5      164.51      162.87      5.97 o 
   3 -10   5       52.17       51.97      6.30 o 
   4 -10   5       21.16       21.20      3.46 o 
   5 -10   5       18.47       17.87      3.34 o 
 -10  -9   5       46.12       48.19      5.88 o 
  -9  -9   5      219.17      261.91      9.16 o 
  -8  -9   5      173.73      170.44      7.01 o 
  -7  -9   5      282.51      281.18      8.90 o 
  -6  -9   5     1162.89     1155.47     33.22 o 
  -5  -9   5     1747.50     1800.59     46.68 o 
  -4  -9   5      727.03      752.35     24.86 o 
  -3  -9   5       22.17       18.14      3.16 o 
  -2  -9   5        6.16        6.17      1.97 o 
  -1  -9   5       40.68       35.57      3.45 o 
   0  -9   5     1251.94     1305.42     39.24 o 
   1  -9   5       67.41       67.40      5.21 o 
   2  -9   5       59.47       56.11      3.86 o 
   3  -9   5        0.69       -0.57      1.23 o 
   4  -9   5      164.67      188.58      6.52 o 
   5  -9   5      145.94      152.47      7.30 o 
   6  -9   5      174.31      197.59     10.35 o 
 -11  -8   5        1.21        2.64      2.87 o 
 -10  -8   5      117.10      125.70     10.33 o 
  -9  -8   5       12.82       16.94      2.70 o 
  -8  -8   5        5.43        2.06      1.55 o 
  -7  -8   5      356.72      374.94     10.19 o 
  -6  -8   5      332.02      315.45     12.57 o 
  -5  -8   5      761.38      811.34     15.58 o 
  -4  -8   5       83.78       67.82      7.10 o 
  -3  -8   5       13.40       11.41      1.90 o 
  -2  -8   5      797.04      785.64     16.53 o 
  -1  -8   5      217.70      209.82      6.75 o 
   0  -8   5      321.01      309.35      8.65 o 
   1  -8   5       55.73       40.95      3.62 o 
   2  -8   5       34.83       29.34      2.77 o 
   3  -8   5      266.80      266.27     10.60 o 
   4  -8   5      213.45      201.26      6.43 o 
   5  -8   5       14.03       10.15      2.40 o 
   6  -8   5       45.34       49.68      4.77 o 
   7  -8   5       75.17       84.19      7.79 o 
 -11  -7   5       46.70       58.77      6.79 o 
 -10  -7   5       55.84       48.34      5.93 o 
  -9  -7   5       46.91       51.13      7.79 o 
  -8  -7   5       68.79       59.27      5.81 o 
  -7  -7   5      823.29      820.48     16.34 o 
  -6  -7   5       44.18       34.78      3.28 o 
  -5  -7   5      700.75      684.04     13.57 o 
  -4  -7   5        8.46        7.13      1.51 o 
  -3  -7   5       44.05       39.77      2.42 o 
  -2  -7   5      792.81      840.78     14.91 o 
  -1  -7   5      174.61      164.24      8.28 o 
   0  -7   5      202.40      218.41      6.64 o 
   1  -7   5      955.48      932.11     19.70 o 
   2  -7   5       21.72       23.60      2.38 o 
   3  -7   5      823.58      837.41     19.51 o 
   4  -7   5      106.16      100.48      4.56 o 
   5  -7   5       36.42       32.03      3.06 o 
   6  -7   5      135.21      133.28      6.42 o 
   7  -7   5       48.91       55.62      6.15 o 
 -11  -6   5       56.33       59.07      6.69 o 
 -10  -6   5      597.34      561.10     17.73 o 
  -9  -6   5      104.58       93.34     10.04 o 
  -8  -6   5       27.32       21.43      2.87 o 
  -7  -6   5      242.08      226.59      9.15 o 
  -6  -6   5     1810.72     1903.72     36.92 o 
  -5  -6   5      362.64      389.20     10.25 o 
  -4  -6   5      106.60      124.46      3.93 o 
  -3  -6   5      453.50      477.20      9.98 o 
  -2  -6   5      165.06      205.38      4.75 o 
  -1  -6   5     2717.35     2894.86     38.78 o 
   0  -6   5      237.32      241.81      6.64 o 
   1  -6   5       23.79       20.56      2.35 o 
   2  -6   5       34.02       22.83      2.20 o 
   3  -6   5      102.22       85.17      4.65 o 
   4  -6   5       41.46       38.28      3.02 o 
   5  -6   5       15.07       15.66      2.10 o 
   6  -6   5       99.62       88.58      5.55 o 
   7  -6   5      174.15      194.36     18.10 o 
   8  -6   5      226.18      227.16     11.01 o 
 -11  -5   5       59.77       60.86      6.70 o 
 -10  -5   5      211.83      208.84     10.91 o 
  -9  -5   5       52.50       35.91      4.74 o 
  -8  -5   5      398.56      373.24     11.47 o 
  -7  -5   5      347.58      336.93      8.92 o 
  -6  -5   5       50.97       47.74      6.14 o 
  -5  -5   5     1311.30     1334.78     21.06 o 
  -4  -5   5      129.97      100.15      4.00 o 
  -3  -5   5     3800.45     3994.15     43.97 o 
  -2  -5   5       72.43       99.48      4.42 o 
  -1  -5   5      126.53      126.10      4.89 o 
   0  -5   5      163.09      162.60      7.33 o 
   1  -5   5      114.19       96.84      3.88 o 
   2  -5   5      684.91      673.35     10.84 o 
   3  -5   5      219.13      200.74      5.37 o 
   4  -5   5       87.54       79.92      3.73 o 
   5  -5   5      720.02      684.08     12.06 o 
   6  -5   5      258.33      252.41      8.14 o 
   7  -5   5        0.10       -1.31      1.78 o 
   8  -5   5      234.51      228.32     29.58 o 
   9  -5   5       73.95       81.13     10.57 o 
 -12  -4   5       27.13       49.33      9.98 o 
 -11  -4   5       84.55      107.36      8.73 o 
 -10  -4   5        7.32        8.67      6.64 o 
  -9  -4   5        2.15        2.50      2.06 o 
  -8  -4   5     1250.87     1201.16     26.37 o 
  -7  -4   5       10.88       14.57      2.08 o 
  -6  -4   5      162.97      176.96      5.76 o 
  -5  -4   5       51.84       41.24      2.12 o 
  -4  -4   5     1624.42     1759.35     25.38 o 
  -3  -4   5      522.52      565.04      9.89 o 
  -2  -4   5      150.76      164.23      4.61 o 
  -1  -4   5     1278.72     1528.49     18.56 o 
   0  -4   5      603.52      575.33     11.66 o 
   1  -4   5     2634.77     2887.55     32.42 o 
   2  -4   5      135.54      148.21      3.37 o 
   3  -4   5      601.85      590.96      9.81 o 
   4  -4   5      196.75      199.19      5.28 o 
   5  -4   5      120.13      114.22      4.16 o 
   6  -4   5      737.68      693.74     17.94 o 
   7  -4   5       36.05       22.81      3.68 o 
   8  -4   5      165.78      166.47     10.42 o 
   9  -4   5      116.88      139.58     14.09 o 
 -12  -3   5       19.78       26.57      5.19 o 
 -11  -3   5        7.02        6.13      2.80 o 
 -10  -3   5      381.19      397.21     17.99 o 
  -9  -3   5       19.34       13.66      3.69 o 
  -8  -3   5      244.38      200.03     12.46 o 
  -7  -3   5     1194.82     1142.61     19.21 o 
  -6  -3   5      182.64      164.28      6.36 o 
  -5  -3   5       71.33       89.31      3.64 o 
  -4  -3   5      121.54      105.49      3.03 o 
  -3  -3   5      254.51      267.38      5.13 o 
  -2  -3   5     1356.48     1457.92     17.65 o 
  -1  -3   5     1615.06     1804.82     21.07 o 
   0  -3   5      350.06      383.43      7.05 o 
   1  -3   5      292.96      234.59      4.14 o 
   2  -3   5       22.30        2.53      0.65 o 
   3  -3   5       31.28       45.82      2.87 o 
   4  -3   5       44.65       52.31      2.50 o 
   5  -3   5      126.76      107.92      3.80 o 
   6  -3   5       50.63       39.68      3.31 o 
   7  -3   5       44.13       23.77      3.63 o 
   8  -3   5      165.07      145.22     11.46 o 
   9  -3   5      161.38      155.72      8.42 o 
  10  -3   5       70.58       88.24     10.46 o 
 -11  -2   5        0.08       -3.12      2.08 o 
 -10  -2   5      110.52      104.52      7.99 o 
  -9  -2   5        1.07       -0.32      1.83 o 
  -8  -2   5      254.18      258.91     10.12 o 
  -7  -2   5      386.23      342.15     18.62 o 
  -6  -2   5       24.12       21.61      1.71 o 
  -5  -2   5       39.31       46.64      2.12 o 
  -4  -2   5     2820.96     2964.90     32.98 o 
  -3  -2   5       94.07       75.86      3.09 o 
  -2  -2   5      650.03      745.84     10.07 o 
  -1  -2   5       50.37       36.29      1.66 o 
   0  -2   5     2625.80     2758.35     30.30 o 
   1  -2   5      207.75      203.48      3.96 o 
   2  -2   5      243.40      300.58      4.80 o 
   3  -2   5      129.63      134.03      4.09 o 
   4  -2   5      820.05      774.17     10.05 o 
   5  -2   5     1208.62     1259.64     16.81 o 
   6  -2   5        3.84        2.62      0.98 o 
   7  -2   5       30.42       30.78      4.49 o 
   8  -2   5       98.30       82.64      8.45 o 
   9  -2   5        6.49        3.89      2.26 o 
  10  -2   5      556.46      645.34     26.62 o 
 -11  -1   5       18.02       19.65      4.11 o 
 -10  -1   5        4.19        3.43      2.57 o 
  -9  -1   5       15.22        8.48      4.89 o 
  -8  -1   5      791.99      848.77     42.55 o 
  -7  -1   5        2.84        5.30      1.85 o 
  -6  -1   5      389.75      346.10      7.87 o 
  -5  -1   5     1055.97     1101.03     16.19 o 
  -4  -1   5      159.53      160.74      4.47 o 
  -3  -1   5      585.43      615.57      8.64 o 
  -2  -1   5     1380.47     1576.48     18.29 o 
  -1  -1   5      547.58      611.20      8.35 o 
   0  -1   5        3.42        0.70      0.44 o 
   1  -1   5      109.67      132.24      3.22 o 
   2  -1   5      392.99      365.63      8.01 o 
   3  -1   5     7552.71     8419.09     77.46 o 
   4  -1   5        3.21        5.52      1.74 o 
   5  -1   5      170.22      173.73      5.65 o 
   6  -1   5        0.84        1.68      0.85 o 
   7  -1   5       63.14       60.28      3.89 o 
   8  -1   5      499.67      535.04     15.23 o 
   9  -1   5      140.00      129.83      7.07 o 
  10  -1   5       43.82       52.08      8.29 o 
 -11   0   5      273.39      292.07     12.92 o 
 -10   0   5       97.59       82.40      7.27 o 
  -9   0   5       58.96       46.77      5.26 o 
  -8   0   5      788.70      817.60     20.34 o 
  -7   0   5      151.53      166.88      5.63 o 
  -6   0   5        1.11        0.78      0.86 o 
  -5   0   5      280.66      222.90      4.61 o 
  -4   0   5     1094.04     1088.01     27.44 o 
  -3   0   5      696.04      667.92     20.75 o 
  -2   0   5      195.28      174.13      3.45 o 
  -1   0   5     1336.18     1323.27     13.52 o 
   0   0   5      295.48      331.55      5.89 o 
   1   0   5      236.17      263.35     11.33 o 
   2   0   5      491.69      449.97     10.01 o 
   3   0   5     3051.44     3452.82     52.38 o 
   4   0   5       85.19      126.05      5.54 o 
   5   0   5     1211.43     1351.56     19.31 o 
   6   0   5      618.06      620.34     10.01 o 
   7   0   5       77.44       65.27      3.94 o 
   8   0   5        5.79        5.02      1.48 o 
   9   0   5      405.38      467.60     11.51 o 
  10   0   5       16.07       21.01      5.47 o 
  11   0   5      141.31      170.12     13.08 o 
 -11   1   5       42.75       40.52      9.17 o 
 -10   1   5       25.59       21.94      4.14 o 
  -9   1   5      160.45      146.00      7.97 o 
  -8   1   5        4.55        3.95      2.05 o 
  -7   1   5        0.52        0.48      0.98 o 
  -6   1   5        9.41       10.04      1.65 o 
  -5   1   5     1675.00     1836.91     26.13 o 
  -4   1   5       55.83       47.14      1.77 o 
  -3   1   5      404.83      425.10      6.27 o 
  -2   1   5     1240.75     1212.85     12.38 o 
   0   1   5      159.61      174.70      3.22 o 
   1   1   5      426.52      401.50      5.61 o 
   2   1   5      118.34      105.44      3.93 o 
   3   1   5       27.68       11.36      0.96 o 
   4   1   5      386.46      327.45      5.64 o 
   5   1   5        7.33        9.36      1.67 o 
   6   1   5       89.35       93.33      3.17 o 
   7   1   5       30.67       42.21      4.96 o 
   8   1   5      100.93       84.07      6.72 o 
   9   1   5      150.93      156.66     17.19 o 
  10   1   5        4.37        4.02      2.26 o 
  11   1   5        5.85        9.63      3.26 o 
 -11   2   5      187.97      195.08     16.42 o 
 -10   2   5       87.94      100.65      8.07 o 
  -9   2   5       58.90       49.17      5.51 o 
  -8   2   5      243.27      249.26      8.12 o 
  -7   2   5      157.35      143.69      5.50 o 
  -6   2   5       18.17       15.15      2.01 o 
  -5   2   5     1463.79     1601.15     23.58 o 
  -4   2   5        3.30       -1.13      0.82 o 
  -3   2   5      331.87      306.65      6.61 o 
  -2   2   5      221.14      215.50      4.99 o 
  -1   2   5      298.19      268.80      4.26 o 
   0   2   5     2440.39     2649.11     28.51 o 
   1   2   5      786.86      836.77     10.23 o 
   2   2   5     5137.06     5140.87     62.65 o 
   3   2   5       86.57      117.97      2.59 o 
   4   2   5      302.45      296.62      5.18 o 
   5   2   5       75.49       63.27      2.32 o 
   6   2   5      400.03      386.62      7.05 o 
   7   2   5     1248.22     1213.18     16.59 o 
   8   2   5      146.72      128.81      7.39 o 
   9   2   5      244.62      273.09     15.30 o 
  10   2   5      651.90      647.07     26.47 o 
  11   2   5        4.77        7.66      2.91 o 
 -10   3   5       10.64        8.92      4.18 o 
  -9   3   5      379.83      395.68     13.83 o 
  -8   3   5      432.58      435.69     12.43 o 
  -7   3   5       25.70       24.82      2.78 o 
  -6   3   5      578.00      576.88     11.91 o 
  -5   3   5      184.88      174.60      6.18 o 
  -4   3   5      447.65      429.78      8.90 o 
  -3   3   5      356.68      356.40      7.46 o 
  -2   3   5       61.97       36.82      2.23 o 
  -1   3   5        1.22        0.75      0.56 o 
   0   3   5     4412.55     4494.13     47.16 o 
   1   3   5        1.58        5.85      0.86 o 
   2   3   5      815.27      923.85     19.24 o 
   3   3   5     1463.89     1476.74     17.25 o 
   4   3   5      183.59      224.92      4.37 o 
   5   3   5     1087.71     1136.87     15.83 o 
   6   3   5      393.51      419.34      8.54 o 
   7   3   5      328.30      348.38      6.94 o 
   8   3   5      191.82      179.41     19.54 o 
   9   3   5      211.69      189.57     19.12 o 
  10   3   5      191.80      202.81     12.85 o 
  11   3   5        0.31       -3.27      2.18 o 
  12   3   5      692.08      818.44     23.28 o 
 -10   4   5       86.63       75.70     10.99 o 
  -9   4   5       77.01       90.04      5.68 o 
  -8   4   5      184.98      189.67      7.11 o 
  -7   4   5      480.25      506.32     11.68 o 
  -6   4   5      141.36      123.30      5.02 o 
  -5   4   5        0.42        0.16      0.83 o 
  -4   4   5       46.91       38.21      3.46 o 
  -3   4   5      112.86      101.18      2.78 o 
  -2   4   5      783.02      780.80     10.27 o 
  -1   4   5      119.70      112.12      4.67 o 
   0   4   5      148.48      172.71      3.47 o 
   1   4   5     1108.18     1057.39     12.89 o 
   2   4   5      848.48      832.82     16.69 o 
   3   4   5       80.10       51.33      1.86 o 
   4   4   5     1167.49     1289.35     18.72 o 
   5   4   5        6.36        6.23      1.34 o 
   6   4   5      487.12      477.29      9.56 o 
   7   4   5      222.67      184.00      6.86 o 
   8   4   5       12.23       11.60      2.91 o 
   9   4   5       37.49       36.05      4.53 o 
  10   4   5      385.55      389.80     13.72 o 
  11   4   5       36.15       44.31      5.79 o 
  12   4   5        0.13        4.34      2.81 o 
 -10   5   5       14.29       13.01      5.63 o 
  -9   5   5      236.79      218.77     22.45 o 
  -8   5   5        0.97        1.72      1.99 o 
  -7   5   5        0.02       -0.71      1.29 o 
  -6   5   5       67.36       66.15      8.30 o 
  -5   5   5      121.01      106.97      4.48 o 
  -4   5   5      533.64      475.76      9.96 o 
  -3   5   5       11.59        7.24      1.33 o 
  -2   5   5      573.23      629.34     10.20 o 
  -1   5   5     1690.97     1751.78     20.39 o 
   0   5   5      293.65      263.48      4.79 o 
   1   5   5     7400.53     7819.83    114.16 o 
   2   5   5        0.34        0.40      0.46 o 
   3   5   5        6.56        6.09      0.86 o 
   4   5   5     1339.90     1356.74     16.63 o 
   5   5   5      974.56      990.51     13.19 o 
   6   5   5       13.11        8.14      1.17 o 
   7   5   5      116.89      101.33      4.28 o 
   8   5   5      486.44      489.31     27.81 o 
   9   5   5     1184.71     1238.81     27.60 o 
  10   5   5      138.62      151.76     10.71 o 
  11   5   5      193.61      190.16     17.18 o 
  12   5   5       40.47       43.79      6.91 o 
  -9   6   5       89.49       92.61      7.80 o 
  -8   6   5       15.57       18.65      3.63 o 
  -7   6   5      646.44      619.91     17.32 o 
  -6   6   5      773.84      818.23     35.90 o 
  -5   6   5       13.74       14.53      2.71 o 
  -4   6   5     1091.53     1067.50     22.14 o 
  -3   6   5        0.25        3.10      2.20 o 
  -2   6   5      128.66      128.79      3.65 o 
  -1   6   5       14.60       42.86      2.37 o 
   0   6   5     1393.64     1497.48     18.06 o 
   1   6   5      984.41     1040.80     13.38 o 
   2   6   5       72.87       37.33      1.91 o 
   3   6   5        3.67        8.83      1.08 o 
   4   6   5      135.56      125.11      3.32 o 
   5   6   5       35.73       47.82      2.19 o 
   6   6   5      290.95      288.58      7.29 o 
   7   6   5      489.27      449.80     10.07 o 
   8   6   5      488.03      492.64     11.21 o 
   9   6   5     1007.33      981.81     39.00 o 
  10   6   5        9.80       11.72      3.25 o 
  11   6   5        1.28        4.62      2.68 o 
  12   6   5      167.68      176.88     10.06 o 
  -9   7   5       77.73       67.59     12.53 o 
  -8   7   5        1.96        0.23      2.04 o 
  -7   7   5        9.07        8.06      2.64 o 
  -6   7   5       78.65       63.75      5.81 o 
  -5   7   5      414.23      440.26     27.57 o 
  -4   7   5      144.65      146.79      6.94 o 
  -3   7   5      940.52      935.31     15.92 o 
  -2   7   5       91.92       87.40      2.94 o 
  -1   7   5       89.69       94.92      3.00 o 
   0   7   5     3638.34     4017.66     43.88 o 
   1   7   5      610.25      581.52      8.91 o 
   2   7   5     2326.56     2487.54     31.95 o 
   3   7   5      293.60      305.17      8.12 o 
   4   7   5       22.04       13.48      1.89 o 
   5   7   5     1672.11     1806.27     24.31 o 
   6   7   5        0.95        1.59      1.14 o 
   7   7   5      171.52      168.81      5.87 o 
   8   7   5      436.22      419.94     16.45 o 
   9   7   5      351.73      359.35     12.77 o 
  10   7   5       40.31       36.89      5.00 o 
  11   7   5       27.97       31.03      4.84 o 
  12   7   5       88.37       87.64     10.99 o 
  -8   8   5        8.59        6.26      2.90 o 
  -7   8   5       56.23       45.68     10.92 o 
  -6   8   5      266.86      260.90     10.82 o 
  -5   8   5      275.16      234.91      9.72 o 
  -4   8   5     1402.90     1457.44     29.48 o 
  -3   8   5       27.05       20.24      4.67 o 
  -2   8   5      221.69      178.82      5.50 o 
  -1   8   5      109.04      116.96      3.54 o 
   0   8   5      224.82      252.24      7.21 o 
   1   8   5      160.03      145.94      4.59 o 
   2   8   5       81.58       63.29      2.89 o 
   3   8   5     1386.56     1366.78     17.50 o 
   4   8   5     1297.80     1261.31     16.46 o 
   5   8   5       30.86       29.94      3.69 o 
   6   8   5       15.74       14.69      2.04 o 
   7   8   5      344.35      345.61     13.50 o 
   8   8   5       17.72       15.52      7.73 o 
   9   8   5      358.94      362.95     12.99 o 
  10   8   5        6.07        4.11      2.33 o 
  11   8   5        5.03        6.72      2.80 o 
  12   8   5      241.43      254.70     12.26 o 
  -7   9   5      194.62      198.46     10.23 o 
  -6   9   5       17.90       13.67      3.36 o 
  -5   9   5      128.09      103.15      7.40 o 
  -4   9   5      851.76      836.89     41.97 o 
  -3   9   5        8.02        3.49      1.83 o 
  -2   9   5      582.85      642.22     16.33 o 
  -1   9   5       12.91       10.06      1.68 o 
   0   9   5       48.57       44.03      2.48 o 
   1   9   5      425.34      402.44      7.45 o 
   2   9   5      162.79      146.88      4.13 o 
   3   9   5       42.21       38.18      2.36 o 
   4   9   5      275.96      265.98      5.82 o 
   5   9   5        5.56        2.34      1.21 o 
   6   9   5     1753.69     1848.01     49.35 o 
   7   9   5      219.52      192.11      6.72 o 
   8   9   5      683.69      669.65     14.42 o 
   9   9   5      359.86      351.14     13.25 o 
  10   9   5       78.76      107.33      8.09 o 
  11   9   5       54.93       47.09      6.12 o 
  12   9   5        9.39        3.55      2.88 o 
  -7  10   5       21.86       21.02      4.40 o 
  -6  10   5       17.79       16.32      3.64 o 
  -5  10   5        0.42        2.87      2.19 o 
  -4  10   5       49.92       29.15      4.33 o 
  -3  10   5      208.45      193.10      8.84 o 
  -2  10   5      845.47      817.43     31.08 o 
  -1  10   5       88.36       79.08      5.08 o 
   0  10   5        4.07        2.87      1.17 o 
   1  10   5      194.87      199.84      6.14 o 
   2  10   5      133.68      135.74      4.13 o 
   3  10   5      327.36      317.51      8.11 o 
   4  10   5       18.85       16.05      2.20 o 
   5  10   5      542.50      567.05     12.08 o 
   6  10   5      908.01      903.03     16.87 o 
   7  10   5      134.79      120.52      7.21 o 
   8  10   5      118.06      118.73      5.54 o 
   9  10   5        2.48        4.65      2.38 o 
  10  10   5      109.98       87.83      7.60 o 
  11  10   5       28.48       18.38      6.23 o 
  -6  11   5        4.44       -1.07      2.37 o 
  -5  11   5      201.77      189.59      9.92 o 
  -4  11   5      195.06      188.73     10.03 o 
  -3  11   5      580.60      606.39     18.07 o 
  -2  11   5        3.50       12.52      4.50 o 
  -1  11   5        1.36        1.07      1.59 o 
   0  11   5       88.41       84.64      4.53 o 
   1  11   5       43.80       38.65      3.37 o 
   2  11   5      956.01      982.79     20.21 o 
   3  11   5        6.48        5.49      1.50 o 
   4  11   5      997.78     1003.70     19.03 o 
   5  11   5     1115.46     1156.14     34.86 o 
   6  11   5      249.22      239.76      7.76 o 
   7  11   5      155.69      163.64      6.51 o 
   8  11   5        0.05        1.97      1.52 o 
   9  11   5       30.32       26.52      6.25 o 
  10  11   5       83.83       78.97      7.21 o 
  11  11   5      368.46      377.22     21.20 o 
  -5  12   5        0.27        2.15      4.65 o 
  -4  12   5        1.63        6.35      2.82 o 
  -3  12   5       25.46       17.08      3.81 o 
  -2  12   5       26.90       26.19      4.32 o 
  -1  12   5      132.43      132.18     15.65 o 
   0  12   5        5.46        3.01      1.70 o 
   1  12   5      279.11      297.45      8.56 o 
   2  12   5      130.25      121.06      6.80 o 
   3  12   5       45.80       37.98      7.57 o 
   4  12   5      465.25      500.18     41.32 o 
   5  12   5      618.52      594.18     25.80 o 
   6  12   5      182.83      168.43      6.62 o 
   7  12   5      136.14      107.87      5.61 o 
   8  12   5       81.36       74.34      7.35 o 
   9  12   5        6.36        3.57      2.47 o 
  10  12   5       39.48       42.01      5.59 o 
  11  12   5       52.65       49.70      6.34 o 
  -4  13   5       74.45       62.92      8.52 o 
  -3  13   5       14.41       15.21      3.58 o 
  -2  13   5       33.95       24.28      4.20 o 
  -1  13   5      240.75      228.18     10.24 o 
   0  13   5        7.10        4.09      2.09 o 
   1  13   5       94.62       97.48      5.56 o 
   2  13   5      162.85      159.59      9.62 o 
   3  13   5      927.65      959.42     22.87 o 
   4  13   5       48.27       44.15      5.02 o 
   5  13   5      889.27      941.63     23.03 o 
   6  13   5       83.20       81.56      6.71 o 
   7  13   5       26.88       21.00      3.88 o 
   8  13   5      223.90      232.14      8.62 o 
   9  13   5        5.95        1.37      2.31 o 
  10  13   5       78.43       73.69      7.37 o 
  -3  14   5        0.53       -1.74      2.30 o 
  -2  14   5      152.30      128.93      9.17 o 
  -1  14   5        6.37        4.81      2.86 o 
   0  14   5      734.44      777.13     20.85 o 
   1  14   5      307.10      249.67      8.54 o 
   2  14   5      191.01      183.10      9.10 o 
   3  14   5      224.13      232.24     25.44 o 
   4  14   5        0.96        3.78      2.41 o 
   5  14   5      220.29      216.33     10.18 o 
   6  14   5        4.09        3.77      3.33 o 
   7  14   5       86.35       73.69      7.65 o 
   8  14   5      381.52      446.51     19.64 o 
   9  14   5       98.92      110.54     12.91 o 
  -1  15   5       11.74       16.83      3.88 o 
   0  15   5      193.87      204.79     12.15 o 
   1  15   5      265.72      282.87     17.39 o 
   2  15   5      206.52      198.56      9.96 o 
   3  15   5       48.10       58.56      6.36 o 
   4  15   5      126.82      105.53     11.73 o 
   5  15   5        4.83        5.68      3.13 o 
   6  15   5      101.13       94.82      8.04 o 
   7  15   5      289.42      311.21     22.59 o 
   8  15   5      133.30      140.94      9.44 o 
   1  16   5      112.76      111.74     12.61 o 
   2  16   5       19.78        8.67      4.15 o 
   3  16   5        4.11        6.66      3.08 o 
   4  16   5        4.09        4.06      2.98 o 
   5  16   5       40.69       34.67      6.95 o 
   6  16   5       69.78       75.34      7.71 o 
  -6 -13   6       45.47       42.29      8.74 o 
  -5 -13   6       18.58       19.17      7.14 o 
  -4 -13   6        5.89        0.74      2.82 o 
  -3 -13   6       13.00        2.31      2.86 o 
  -2 -13   6      156.76      183.84     10.53 o 
  -1 -13   6      330.77      367.46     14.82 o 
  -8 -12   6       30.53       27.23      5.08 o 
  -7 -12   6       10.85        9.97      3.58 o 
  -6 -12   6        3.68        2.48      2.77 o 
  -5 -12   6       29.54       27.77      4.70 o 
  -4 -12   6      150.44      148.42      8.97 o 
  -3 -12   6       56.20       52.25      6.20 o 
  -2 -12   6        8.81        3.34      2.77 o 
  -1 -12   6      178.16      184.99      9.99 o 
   0 -12   6      286.82      316.52     14.87 o 
   1 -12   6        2.43        6.40      2.85 o 
  -9 -11   6        0.54        1.47      3.40 o 
  -8 -11   6       24.05       17.97      4.09 o 
  -7 -11   6       37.31       33.22      6.02 o 
  -6 -11   6       50.10       46.71      5.97 o 
  -5 -11   6       29.05       29.17      4.67 o 
  -4 -11   6      727.70      762.92     21.06 o 
  -3 -11   6      160.49      149.65      8.47 o 
  -2 -11   6      191.25      188.09      9.53 o 
  -1 -11   6        0.24       -0.25      1.72 o 
   0 -11   6       81.93       85.25      5.87 o 
   1 -11   6       58.73       68.30      5.45 o 
   2 -11   6        0.52        0.67      1.65 o 
   3 -11   6      246.54      264.18      9.89 o 
 -10 -10   6       45.60       42.99      5.92 o 
  -9 -10   6      191.39      188.20     20.08 o 
  -8 -10   6      185.09      190.75      9.89 o 
  -7 -10   6       63.38       55.86      6.01 o 
  -6 -10   6      159.83      157.01      8.66 o 
  -5 -10   6        0.00        2.29      2.84 o 
  -4 -10   6       12.08        9.80      2.78 o 
  -3 -10   6      283.62      278.30     11.18 o 
  -2 -10   6      981.92      963.85     23.56 o 
  -1 -10   6      391.59      385.63     11.63 o 
   0 -10   6      183.32      188.83      7.44 o 
   1 -10   6      269.82      275.27      9.09 o 
   2 -10   6      186.28      173.99      6.37 o 
   3 -10   6       46.69       41.80      4.59 o 
   4 -10   6        2.99        0.91      2.01 o 
 -10  -9   6       12.66       12.94      3.70 o 
  -9  -9   6      334.81      354.56     11.03 o 
  -8  -9   6       66.05       73.39      5.37 o 
  -7  -9   6        8.12        4.33      3.11 o 
  -6  -9   6      423.79      443.89     14.50 o 
  -5  -9   6       52.29       54.04     12.11 o 
  -4  -9   6      631.56      653.24     29.90 o 
  -3  -9   6       33.91       34.54      7.40 o 
  -2  -9   6      107.41       99.43      5.00 o 
  -1  -9   6       88.87       94.19      5.13 o 
   0  -9   6        4.60        4.79      1.78 o 
   1  -9   6      341.29      352.61     10.09 o 
   2  -9   6       10.00        7.75      1.85 o 
   3  -9   6        2.44       -0.47      1.32 o 
   4  -9   6      104.77       90.99      6.24 o 
   5  -9   6      191.48      223.37      9.65 o 
 -11  -8   6       85.38      123.08      9.54 o 
 -10  -8   6       59.02       46.47      5.90 o 
  -9  -8   6      240.71      223.95     11.32 o 
  -8  -8   6        0.39        1.75      1.59 o 
  -7  -8   6      226.17      235.79     12.00 o 
  -6  -8   6      145.08      153.30      6.15 o 
  -5  -8   6      174.07      129.04      6.98 o 
  -4  -8   6      778.19      755.80     18.94 o 
  -3  -8   6       53.90       42.80      3.77 o 
  -2  -8   6      330.54      324.50     14.83 o 
  -1  -8   6        8.39       10.39      1.98 o 
   0  -8   6       10.11       11.47      2.22 o 
   1  -8   6       10.10        7.42      1.92 o 
   2  -8   6       34.99       35.20      3.11 o 
   3  -8   6       72.75       64.78      4.12 o 
   4  -8   6       29.46       27.35      3.92 o 
   5  -8   6        8.45       12.34      2.77 o 
   6  -8   6      155.44      161.66      7.54 o 
 -11  -7   6       94.28      101.93      8.79 o 
 -10  -7   6      137.61      134.57     11.23 o 
  -9  -7   6       58.90       47.02      5.60 o 
  -8  -7   6        1.19        1.19      1.47 o 
  -7  -7   6       41.29       37.82      4.30 o 
  -6  -7   6       12.41        9.96      1.95 o 
  -5  -7   6       37.91       32.17      3.10 o 
  -4  -7   6      254.30      253.91      8.65 o 
  -3  -7   6      296.35      275.74      7.44 o 
  -2  -7   6      168.08      168.36      5.76 o 
  -1  -7   6      440.48      456.64     10.35 o 
   0  -7   6       14.22       10.23      2.41 o 
   1  -7   6     1511.05     1560.66     24.79 o 
   2  -7   6       53.79       48.51      3.35 o 
   3  -7   6      162.76      160.44      5.42 o 
   4  -7   6        0.05        0.56      1.33 o 
   5  -7   6        1.93        4.42      1.98 o 
   6  -7   6        1.25        0.98      1.57 o 
   7  -7   6       62.15       67.91      7.11 o 
 -11  -6   6      205.86      202.26     10.80 o 
 -10  -6   6      519.61      602.51     38.96 o 
  -9  -6   6        7.16        5.44      2.67 o 
  -8  -6   6       81.18       70.06      6.17 o 
  -7  -6   6        1.31        1.18      1.27 o 
  -6  -6   6     2737.04     2888.71     41.00 o 
  -5  -6   6      966.96      967.66     17.18 o 
  -4  -6   6      196.82      205.39      6.22 o 
  -3  -6   6      126.75      111.64      3.63 o 
  -2  -6   6       55.82       43.83      2.55 o 
  -1  -6   6     1467.35     1542.46     23.39 o 
   0  -6   6       34.79       33.53      3.62 o 
   1  -6   6      373.38      375.06      9.07 o 
   2  -6   6       10.86        7.31      1.40 o 
   3  -6   6      504.95      498.43      9.81 o 
   4  -6   6       61.65       53.86      3.53 o 
   5  -6   6        2.91        1.88      1.61 o 
   6  -6   6       35.63       33.60      3.70 o 
   7  -6   6      577.80      616.36     18.85 o 
   8  -6   6        0.02        2.69      2.51 o 
 -11  -5   6       19.61       14.75      3.68 o 
 -10  -5   6        4.97        3.69      2.57 o 
  -9  -5   6      509.30      483.79     15.79 o 
  -8  -5   6      156.12      157.78      8.04 o 
  -7  -5   6       97.89       86.05      4.65 o 
  -6  -5   6      528.77      523.04     11.94 o 
  -5  -5   6      149.60      149.44      5.32 o 
  -4  -5   6        1.48        1.56      0.79 o 
  -3  -5   6      817.35      805.32     11.83 o 
  -2  -5   6       36.39       27.19      1.95 o 
  -1  -5   6      202.53      228.20      5.04 o 
   0  -5   6     3214.93     3463.26     45.45 o 
   1  -5   6       83.12       88.92      4.55 o 
   2  -5   6      541.54      510.06      9.24 o 
   3  -5   6      306.23      290.70      6.77 o 
   4  -5   6       32.04       23.80      2.34 o 
   5  -5   6       29.11       23.47      2.90 o 
   6  -5   6      122.37      117.48      5.65 o 
   7  -5   6       52.58       39.56      4.98 o 
   8  -5   6       99.25      112.98      8.32 o 
 -11  -4   6      227.94      264.13     20.04 o 
 -10  -4   6        1.20       -0.11      2.21 o 
  -9  -4   6       51.21       60.72      6.11 o 
  -8  -4   6      130.43      123.08      7.05 o 
  -7  -4   6      938.86      901.88     21.17 o 
  -6  -4   6     1540.41     1574.74     24.44 o 
  -5  -4   6      582.04      562.47      9.21 o 
  -4  -4   6      107.33      113.30      4.51 o 
  -3  -4   6      979.24     1033.48     14.04 o 
  -2  -4   6        0.55       -0.42      0.59 o 
  -1  -4   6       42.64       28.98      2.50 o 
   0  -4   6      734.53      761.02     10.91 o 
   1  -4   6      226.09      235.47      4.49 o 
   2  -4   6        9.79        3.50      1.28 o 
   3  -4   6      296.64      263.21      6.07 o 
   4  -4   6      325.43      328.81      9.27 o 
   5  -4   6      134.94      113.12      9.29 o 
   6  -4   6       62.48       55.14     11.60 o 
   7  -4   6       59.66       53.78     10.74 o 
   8  -4   6       73.21       76.49      6.72 o 
   9  -4   6       99.22      102.49      8.08 o 
 -11  -3   6      181.06      188.26     10.39 o 
 -10  -3   6        5.54        8.48      3.09 o 
  -9  -3   6      153.49      142.06      7.96 o 
  -8  -3   6        1.58        0.15      1.61 o 
  -7  -3   6      393.17      360.98     18.86 o 
  -6  -3   6       57.36       48.51      4.71 o 
  -5  -3   6        0.08        0.80      0.65 o 
  -4  -3   6     1509.34     1598.22     19.70 o 
  -3  -3   6        1.00        3.07      0.80 o 
  -2  -3   6     8841.45     9640.35     99.98 o 
  -1  -3   6       52.48       50.43      2.11 o 
   0  -3   6     1577.89     1817.96     21.56 o 
   1  -3   6      390.56      331.38      5.37 o 
   2  -3   6        2.19        1.07      0.75 o 
   3  -3   6        0.48        0.32      0.61 o 
   4  -3   6      156.77      147.60      4.36 o 
   5  -3   6       45.63       32.63      3.09 o 
   6  -3   6     1425.90     1381.32     39.99 o 
   7  -3   6       10.99       14.40      3.10 o 
   8  -3   6       28.82       25.66      4.94 o 
   9  -3   6      113.30      110.38      8.04 o 
  10  -3   6       68.54       82.34      9.27 o 
 -11  -2   6       30.47       24.05      4.55 o 
 -10  -2   6      859.93      928.41     24.39 o 
  -9  -2   6      181.72      141.28     17.51 o 
  -8  -2   6      320.07      314.00     19.31 o 
  -7  -2   6       19.48       16.34      3.37 o 
  -6  -2   6     1388.01     1455.43     21.94 o 
  -5  -2   6      531.25      498.98      9.26 o 
  -4  -2   6      827.43      759.69     10.84 o 
  -3  -2   6      389.49      399.64      6.76 o 
  -2  -2   6      268.66      327.07      5.85 o 
  -1  -2   6     2922.31     3205.41     35.26 o 
   0  -2   6      926.53     1031.17     15.00 o 
   1  -2   6        0.10       11.67      5.52 o 
   2  -2   6      156.01      179.33      3.83 o 
   3  -2   6      331.64      334.26      5.53 o 
   4  -2   6       28.15       16.17      2.73 o 
   5  -2   6     1360.75     1351.09     32.85 o 
   6  -2   6        0.15       -0.28      1.21 o 
   7  -2   6      239.87      215.90      9.07 o 
   8  -2   6        8.90        9.48      2.62 o 
   9  -2   6        9.53       14.27      3.18 o 
  10  -2   6      161.56      159.86     12.85 o 
 -11  -1   6        0.76        1.32      2.72 o 
 -10  -1   6       63.29       69.74      6.96 o 
  -9  -1   6      445.99      418.25     21.25 o 
  -8  -1   6       14.91       10.75      2.77 o 
  -7  -1   6      420.65      414.88     12.83 o 
  -6  -1   6        1.23        0.55      0.92 o 
  -5  -1   6       76.27       67.70      2.51 o 
  -4  -1   6     1182.19     1139.84     14.66 o 
  -3  -1   6     2711.99     2797.67     31.16 o 
  -2  -1   6     1672.59     1934.04     25.98 o 
  -1  -1   6     2081.71     2084.94     23.72 o 
   0  -1   6        0.29        0.54      0.49 o 
   1  -1   6     1149.88     1152.79     12.65 o 
   2  -1   6      939.12      944.44     12.08 o 
   3  -1   6      776.19      877.04     10.62 o 
   4  -1   6        5.82       10.55      1.63 o 
   5  -1   6      282.82      234.60      5.28 o 
   6  -1   6      287.91      269.20      7.44 o 
   7  -1   6     1122.13     1109.35     19.45 o 
   8  -1   6      139.57      143.10      7.28 o 
   9  -1   6        0.13        1.14      1.70 o 
  10  -1   6      159.83      186.32     13.61 o 
 -11   0   6        8.04        7.52      3.12 o 
 -10   0   6      603.20      631.67     24.83 o 
  -9   0   6      362.01      385.68     25.58 o 
  -8   0   6     1031.25     1006.53     23.75 o 
  -7   0   6       69.86       64.32      5.00 o 
  -6   0   6      114.61      105.58      4.25 o 
  -5   0   6      364.27      341.49      7.78 o 
  -4   0   6        0.10        1.55      1.64 o 
  -3   0   6     1088.44     1164.32     14.50 o 
  -2   0   6     2073.74     2390.15     26.70 o 
  -1   0   6       53.47       42.78      1.46 o 
   0   0   6     1328.79     1272.45     15.20 o 
   1   0   6     1079.48     1002.23     11.04 o 
   2   0   6        0.34        1.83      1.06 o 
   3   0   6        2.87        1.25      0.79 o 
   4   0   6       24.28       29.11      1.70 o 
   5   0   6        7.54       11.62      1.85 o 
   6   0   6       64.45       59.41      3.66 o 
   7   0   6      450.37      485.38     10.96 o 
   8   0   6       22.08       22.10      2.80 o 
   9   0   6      419.00      419.04     10.96 o 
  10   0   6        6.10        9.70      4.16 o 
  11   0   6      151.39      184.62     14.18 o 
 -11   1   6       31.74       37.67      5.78 o 
 -10   1   6      406.94      359.24     13.98 o 
  -9   1   6      202.16      226.70     10.40 o 
  -8   1   6      128.34      128.90     16.72 o 
  -7   1   6      164.66      152.41      5.63 o 
  -6   1   6      279.87      269.89      7.28 o 
  -5   1   6      264.23      253.56      8.33 o 
  -4   1   6       55.40       57.63      3.02 o 
  -3   1   6        4.88        6.38      0.74 o 
  -2   1   6     2790.72     2816.74     26.99 o 
  -1   1   6      506.23      586.63      6.99 o 
   0   1   6      486.31      510.53      6.94 o 
   1   1   6      656.57      628.32      8.31 o 
   2   1   6      180.81      170.17      4.51 o 
   3   1   6     1409.37     1333.10     19.44 o 
   4   1   6     3003.33     3267.42     48.35 o 
   5   1   6     1482.36     1731.78     21.11 o 
   6   1   6      960.16      981.07     16.74 o 
   7   1   6        2.27        1.61      1.17 o 
   8   1   6        1.20        1.71      1.19 o 
   9   1   6       76.46       57.73      5.53 o 
  10   1   6       11.57        6.75      3.19 o 
  11   1   6      493.65      628.20     27.29 o 
 -11   2   6      102.31      112.16     17.09 o 
 -10   2   6       17.75       15.05      3.79 o 
  -9   2   6      891.10      971.10     24.31 o 
  -8   2   6       16.05       11.83      2.29 o 
  -7   2   6      129.94      111.01      4.88 o 
  -6   2   6      574.13      567.08     11.69 o 
  -5   2   6       20.05       20.70      2.25 o 
  -4   2   6     1136.05     1218.24     18.70 o 
  -3   2   6      233.80      239.63      5.85 o 
  -2   2   6       35.16       50.87      2.38 o 
  -1   2   6     6081.64     6463.24     74.64 o 
   0   2   6     4043.18     4534.63     51.24 o 
   1   2   6      149.50      131.17      4.81 o 
   2   2   6     2134.03     2306.01     30.36 o 
   3   2   6      330.37      332.22      7.05 o 
   4   2   6       71.40       43.80      2.51 o 
   5   2   6     1442.70     1563.69     19.24 o 
   6   2   6      655.41      684.24     12.80 o 
   7   2   6     1335.51     1348.10     21.69 o 
   8   2   6      358.50      359.36      9.34 o 
   9   2   6       41.78       36.66     10.14 o 
  10   2   6      358.82      355.88     13.19 o 
  11   2   6      162.42      164.63      9.55 o 
 -10   3   6       31.68       22.18      4.23 o 
  -9   3   6        0.06        0.57      2.32 o 
  -8   3   6      117.97      123.19      5.66 o 
  -7   3   6      149.30      142.81      7.25 o 
  -6   3   6      536.22      527.98     13.53 o 
  -5   3   6      197.64      160.52      6.07 o 
  -4   3   6      146.94      122.02      5.24 o 
  -3   3   6        0.27       -0.11      0.76 o 
  -2   3   6       10.89       13.66      2.63 o 
  -1   3   6      151.66      180.09      3.97 o 
   0   3   6       36.74       30.38      1.56 o 
   1   3   6      998.82     1083.34     13.13 o 
   2   3   6      556.80      532.06      7.41 o 
   3   3   6      172.83      140.01      2.95 o 
   4   3   6     3180.49     3584.65     39.03 o 
   5   3   6      263.01      254.50      5.06 o 
   6   3   6        0.85        1.95      0.99 o 
   7   3   6      727.17      723.05     13.72 o 
   8   3   6      153.62      168.87      8.35 o 
   9   3   6       19.97       14.59      3.02 o 
  10   3   6      400.62      399.19     16.76 o 
  11   3   6      104.20       96.82      8.10 o 
 -10   4   6        0.18       -0.79      4.08 o 
  -9   4   6       17.85       13.11      3.28 o 
  -8   4   6        0.11       -0.25      1.44 o 
  -7   4   6       25.76       23.47      2.95 o 
  -6   4   6       97.48       87.97      6.51 o 
  -5   4   6      151.32      130.89      8.57 o 
  -4   4   6       24.26       20.25      2.17 o 
  -3   4   6     2713.04     2731.81     36.35 o 
  -2   4   6      559.12      497.60      9.35 o 
  -1   4   6      122.74      117.09      2.87 o 
   0   4   6      715.63      715.79      9.59 o 
   1   4   6     2317.08     2474.21     33.71 o 
   2   4   6      110.09      154.27      8.85 o 
   3   4   6     1417.70     1607.35     22.20 o 
   4   4   6      248.28      266.69      5.96 o 
   5   4   6      268.80      262.84      5.76 o 
   6   4   6     1659.13     1657.04     20.64 o 
   7   4   6       79.30       67.84      3.69 o 
   8   4   6     1905.41     1943.85     37.53 o 
   9   4   6      324.58      323.48     11.92 o 
  10   4   6       25.95       23.63      4.12 o 
  11   4   6       38.56       41.53      5.54 o 
  12   4   6      623.83      676.50     21.04 o 
 -10   5   6      305.56      291.49     18.74 o 
  -9   5   6        4.48        8.59      2.76 o 
  -8   5   6      105.73       89.26      5.60 o 
  -7   5   6        5.24        6.35      1.84 o 
  -6   5   6       10.24       10.99      1.94 o 
  -5   5   6       29.90       32.22      2.94 o 
  -4   5   6      394.07      370.71      8.67 o 
  -3   5   6      107.11       84.84      3.63 o 
  -2   5   6      615.19      585.11      9.55 o 
  -1   5   6       83.55       95.64      3.58 o 
   0   5   6      162.10      195.01      4.60 o 
   1   5   6      533.85      521.59      9.35 o 
   2   5   6       94.69       93.52      4.50 o 
   3   5   6     1554.87     1693.03     25.05 o 
   4   5   6      168.93      129.02      4.67 o 
   5   5   6      163.26      172.05      4.13 o 
   6   5   6        7.66        2.58      0.89 o 
   7   5   6      403.70      360.41     11.69 o 
   8   5   6       53.50       50.19      5.14 o 
   9   5   6      733.77      774.20     30.13 o 
  10   5   6       96.94       99.36      7.60 o 
  11   5   6       41.84       47.13      5.95 o 
  12   5   6       70.74       77.78      8.86 o 
  -9   6   6       77.27       68.88      6.82 o 
  -8   6   6       58.48       49.82      5.63 o 
  -7   6   6     1348.39     1371.26     29.52 o 
  -6   6   6       26.29       15.81      2.46 o 
  -5   6   6      396.97      408.67      9.90 o 
  -4   6   6      383.44      373.38      8.92 o 
  -3   6   6       46.97       32.28      2.66 o 
  -2   6   6     1628.05     1643.43     20.03 o 
  -1   6   6       53.83       35.08      2.18 o 
   0   6   6       78.74       67.20      2.40 o 
   1   6   6      126.19       91.01      2.78 o 
   2   6   6      425.29      397.69      6.70 o 
   3   6   6       20.81       20.72      1.57 o 
   4   6   6     2006.58     2230.64     25.91 o 
   5   6   6       31.62       22.77      1.72 o 
   6   6   6        0.16       -0.47      0.86 o 
   7   6   6     1448.71     1409.02     28.90 o 
   8   6   6      105.55       83.00      6.30 o 
   9   6   6       85.20       80.34      9.90 o 
  10   6   6        0.58       -3.03      2.37 o 
  11   6   6      289.87      300.84     12.84 o 
  12   6   6       56.69       46.81      6.31 o 
  -9   7   6       17.55       27.89      5.63 o 
  -8   7   6      302.57      326.65     13.04 o 
  -7   7   6       72.28       88.88      8.18 o 
  -6   7   6      214.34      202.04     22.78 o 
  -5   7   6       12.41       14.63      3.03 o 
  -4   7   6        0.06        0.52      0.98 o 
  -3   7   6        6.64        5.46      1.48 o 
  -2   7   6      147.68      160.50      5.11 o 
  -1   7   6        1.47        3.41      1.21 o 
   0   7   6     1293.65     1359.21     17.17 o 
   1   7   6      334.11      353.76      6.44 o 
   2   7   6        1.33        3.76      0.87 o 
   3   7   6     1157.13     1232.23     16.75 o 
   4   7   6      230.91      265.86      6.11 o 
   5   7   6      105.13      130.68      6.97 o 
   6   7   6        8.38        6.10      1.44 o 
   7   7   6       16.12       15.93      2.85 o 
   8   7   6     3073.69     3263.78     57.60 o 
   9   7   6      657.72      672.36     18.83 o 
  10   7   6      151.02      147.19     16.06 o 
  11   7   6        5.06        3.83      6.00 o 
  12   7   6      123.93      145.00     12.30 o 
  -8   8   6      313.30      316.13     13.23 o 
  -7   8   6       38.85       40.47      5.67 o 
  -6   8   6       88.34       90.49      7.11 o 
  -5   8   6       37.53       44.14      5.01 o 
  -4   8   6      296.35      263.23     10.05 o 
  -3   8   6       79.12       73.45      4.00 o 
  -2   8   6      316.49      286.50      9.55 o 
  -1   8   6       42.92       42.02      2.31 o 
   0   8   6       19.38       15.22      1.53 o 
   1   8   6        0.64       -0.55      0.65 o 
   2   8   6      129.57      125.34      3.68 o 
   3   8   6      923.42      922.56     13.03 o 
   4   8   6       21.81       22.03      1.82 o 
   5   8   6       91.97      107.10      4.30 o 
   6   8   6      703.08      694.23     13.47 o 
   7   8   6      417.01      387.87     12.60 o 
   8   8   6       83.35       67.47     10.77 o 
   9   8   6      123.72      116.16     13.07 o 
  10   8   6        0.00        0.19      1.89 o 
  11   8   6      382.00      393.19     15.16 o 
  12   8   6       13.15       17.61      4.14 o 
  -7   9   6       74.81       82.29      7.55 o 
  -6   9   6      113.15       95.61      7.67 o 
  -5   9   6      117.79      115.85      7.90 o 
  -4   9   6     1236.84     1245.78     27.23 o 
  -3   9   6       20.66       12.22      2.76 o 
  -2   9   6       28.49       25.23      3.55 o 
  -1   9   6       23.53       25.72      2.47 o 
   0   9   6      979.56      958.88     13.78 o 
   1   9   6      680.94      671.08     11.76 o 
   2   9   6        5.39        4.57      1.04 o 
   3   9   6      359.70      341.09      8.07 o 
   4   9   6      183.63      183.45      4.75 o 
   5   9   6      222.88      224.96      6.68 o 
   6   9   6     1305.69     1415.71     25.69 o 
   7   9   6      208.95      194.30      6.72 o 
   8   9   6     1241.63     1209.59     39.51 o 
   9   9   6       94.05       82.80      6.95 o 
  10   9   6        5.86        5.22      2.48 o 
  11   9   6      139.92      155.64      9.26 o 
  -7  10   6       20.82       24.50      4.58 o 
  -6  10   6      166.06      188.39     29.31 o 
  -5  10   6      165.50      161.63     13.43 o 
  -4  10   6      146.93      136.61      9.38 o 
  -3  10   6      306.04      254.96     10.23 o 
  -2  10   6       16.80       17.23      3.22 o 
  -1  10   6      900.88      923.31     20.95 o 
   0  10   6       25.67       19.27      2.27 o 
   1  10   6      132.25      125.13      6.01 o 
   2  10   6        0.06        0.55      0.84 o 
   3  10   6        1.53        3.77      1.05 o 
   4  10   6     1147.15     1174.83     19.59 o 
   5  10   6        0.04        0.03      1.19 o 
   6  10   6      269.24      277.17      8.06 o 
   7  10   6      675.24      700.05     14.66 o 
   8  10   6       55.90       44.65      5.25 o 
   9  10   6       87.38       74.19      6.79 o 
  10  10   6       85.29      100.42      8.12 o 
  11  10   6        2.15        1.23      2.40 o 
  -6  11   6        1.40        2.43      2.57 o 
  -5  11   6       25.09       38.37      5.56 o 
  -4  11   6       68.68       59.65      6.21 o 
  -3  11   6      307.47      342.45     12.56 o 
  -2  11   6       61.67       43.60      4.97 o 
  -1  11   6       12.58       12.45      2.76 o 
   0  11   6        1.14        1.25      1.25 o 
   1  11   6      294.44      274.81      7.73 o 
   2  11   6       57.01       48.46      3.92 o 
   3  11   6      116.20      100.51      3.80 o 
   4  11   6      106.39      105.11      6.15 o 
   5  11   6      887.97      929.56     17.34 o 
   6  11   6      124.38      105.82      5.07 o 
   7  11   6       75.88       78.89      4.97 o 
   8  11   6        1.01        3.53      2.13 o 
   9  11   6      125.45       98.22      7.63 o 
  10  11   6      193.62      181.69      9.87 o 
  11  11   6        9.24       25.49      4.39 o 
  -5  12   6       28.23       32.96      5.35 o 
  -4  12   6       52.00       44.97      5.81 o 
  -3  12   6        7.35       10.90      3.15 o 
  -2  12   6      364.90      331.16     12.50 o 
  -1  12   6      124.96      105.01      7.21 o 
   0  12   6       32.51       40.08      4.69 o 
   1  12   6       39.06       40.26      3.58 o 
   2  12   6      132.75      120.99      9.42 o 
   3  12   6      389.91      389.59     16.96 o 
   4  12   6      504.89      487.80     14.34 o 
   5  12   6       38.59       25.28      3.01 o 
   6  12   6       64.23       51.89      4.27 o 
   7  12   6       48.57       41.78      3.98 o 
   8  12   6      162.63      185.47      9.33 o 
   9  12   6       28.92       27.18      4.56 o 
  10  12   6       68.13       64.43      6.83 o 
  -4  13   6        0.49        0.08      2.26 o 
  -3  13   6       52.38       54.37      6.29 o 
  -2  13   6      216.75      215.06     10.41 o 
  -1  13   6       33.27       36.71      4.99 o 
   0  13   6      116.68      118.67      7.06 o 
   1  13   6       21.57       20.17      3.07 o 
   2  13   6       57.21       58.41      5.53 o 
   3  13   6      227.63      219.22      9.42 o 
   4  13   6       80.86       62.40      5.80 o 
   5  13   6      230.13      244.56     17.69 o 
   6  13   6      374.28      428.02     14.25 o 
   7  13   6       12.36        7.62      3.31 o 
   8  13   6       95.09       87.69     11.35 o 
   9  13   6        1.45       -0.87      2.08 o 
  10  13   6        0.86        0.71      2.20 o 
  -2  14   6       23.80       19.68      4.02 o 
  -1  14   6       28.22       19.40      4.00 o 
   0  14   6       40.40       38.42      5.03 o 
   1  14   6      311.45      314.61     23.64 o 
   2  14   6       27.24       31.46      4.55 o 
   3  14   6      235.79      237.01     11.15 o 
   4  14   6        3.96        0.71      2.12 o 
   5  14   6       31.59       47.66      5.64 o 
   6  14   6        0.00       -2.18      2.18 o 
   7  14   6        0.22        0.76      2.87 o 
   8  14   6       27.87       37.92      7.88 o 
   9  14   6       21.68       33.02      6.42 o 
  -1  15   6       20.23        4.80      4.62 o 
   0  15   6        1.24        2.46      2.58 o 
   1  15   6        0.00        2.03      2.38 o 
   2  15   6      233.96      243.00     15.83 o 
   3  15   6      103.05      125.32      8.59 o 
   4  15   6        9.20        3.49      3.84 o 
   5  15   6      103.33      109.36     14.80 o 
   6  15   6       86.84       88.06      7.68 o 
   7  15   6        2.34        0.72      2.81 o 
   8  15   6       91.81       86.93     11.93 o 
   1  16   6      246.07      305.55     18.82 o 
   2  16   6       22.48       34.07      7.31 o 
   3  16   6       75.29       71.14      7.24 o 
   4  16   6      182.33      199.90     10.51 o 
   5  16   6        5.90        8.47      3.46 o 
   6  16   6      101.37      116.08      9.10 o 
  -7 -12   7      110.29      126.26      9.67 o 
  -6 -12   7      223.04      240.72     11.85 o 
  -5 -12   7      119.44      115.02      8.96 o 
  -4 -12   7        3.55        2.84      4.34 o 
  -3 -12   7        0.88        3.66      2.97 o 
  -2 -12   7       48.09       47.59      6.02 o 
  -1 -12   7        0.01        1.40      3.02 o 
   0 -12   7      210.63      213.70      8.88 o 
  -8 -11   7        4.55        6.67      3.18 o 
  -7 -11   7        0.98       -0.17      2.43 o 
  -6 -11   7      158.65      163.33      9.33 o 
  -5 -11   7        2.25        1.42      2.26 o 
  -4 -11   7      257.83      239.16     14.25 o 
  -3 -11   7      172.04      197.15     15.27 o 
  -2 -11   7       10.76       13.84      3.33 o 
  -1 -11   7      242.46      240.34      8.81 o 
   0 -11   7       15.46       14.88      2.85 o 
   1 -11   7       21.99       18.73      3.14 o 
   2 -11   7      398.82      430.48     22.51 o 
  -8 -10   7      143.97      155.86      9.89 o 
  -7 -10   7      192.44      215.14     10.59 o 
  -6 -10   7      135.33      118.02      8.35 o 
  -5 -10   7      315.72      332.45     12.85 o 
  -4 -10   7      190.69      210.77     10.00 o 
  -3 -10   7        0.32        2.27      2.17 o 
  -2 -10   7      469.81      483.49     15.57 o 
  -1 -10   7       64.25       58.67      4.92 o 
   0 -10   7       12.40       11.11      2.40 o 
   1 -10   7      749.33      805.64     14.96 o 
   2 -10   7        9.21       13.70      3.15 o 
   3 -10   7      112.46      109.08      7.06 o 
   4 -10   7      125.60      131.70      7.79 o 
 -10  -9   7        5.93       -1.30      2.42 o 
  -9  -9   7        1.46        1.38      2.28 o 
  -8  -9   7      170.28      170.22      7.32 o 
  -7  -9   7       33.27       51.37      7.90 o 
  -6  -9   7        2.71        5.12      2.32 o 
  -5  -9   7        6.24        2.88      2.12 o 
  -4  -9   7        0.05        0.55      1.99 o 
  -3  -9   7      127.18      104.38     14.18 o 
  -2  -9   7      102.13       99.45      6.18 o 
  -1  -9   7      140.80      128.58      5.85 o 
   0  -9   7        3.93        1.82      1.59 o 
   1  -9   7      120.95      118.02      6.79 o 
   2  -9   7        0.65        0.47      1.55 o 
   3  -9   7      102.56       89.08      6.20 o 
   4  -9   7      229.46      237.43      9.17 o 
   5  -9   7       11.20        9.75      2.79 o 
 -10  -8   7       24.17       26.83      5.39 o 
  -9  -8   7        8.40       14.01      3.53 o 
  -8  -8   7      229.36      244.78      8.65 o 
  -7  -8   7       39.17       36.82      3.73 o 
  -6  -8   7       43.19       43.60      3.92 o 
  -5  -8   7      106.20      114.00      6.75 o 
  -4  -8   7      303.27      289.65     12.10 o 
  -3  -8   7      760.53      775.85     19.38 o 
  -2  -8   7       52.36       46.82      3.79 o 
  -1  -8   7      296.37      286.18      8.46 o 
   0  -8   7      250.42      236.99      7.74 o 
   1  -8   7       74.56       71.01      5.63 o 
   2  -8   7        3.26        2.84      1.42 o 
   3  -8   7      138.07      144.56      6.65 o 
   4  -8   7       73.57       66.71      5.42 o 
   5  -8   7      750.87      854.71     22.62 o 
   6  -8   7        7.25        5.90      2.53 o 
 -10  -7   7       62.32       49.73      8.55 o 
  -9  -7   7       10.08        6.25      2.73 o 
  -8  -7   7      112.82      123.50      7.76 o 
  -7  -7   7      128.77      130.68      5.84 o 
  -6  -7   7      224.22      226.16      7.48 o 
  -5  -7   7       11.92        9.77      1.97 o 
  -4  -7   7     1117.60     1057.64     18.46 o 
  -3  -7   7      183.83      198.83      7.37 o 
  -2  -7   7      105.22      112.65      4.83 o 
  -1  -7   7      132.65      123.92      5.15 o 
   0  -7   7      393.66      367.84      9.56 o 
   1  -7   7      441.63      422.71     12.30 o 
   2  -7   7      224.10      214.80      6.25 o 
   3  -7   7      358.07      332.39     10.01 o 
   4  -7   7       19.64       18.64      2.94 o 
   5  -7   7       35.97       36.11      3.99 o 
   6  -7   7      155.15      181.80      7.91 o 
   7  -7   7      118.51      133.38      9.68 o 
 -11  -6   7       48.38       42.72      6.29 o 
 -10  -6   7       40.38       54.34      6.26 o 
  -9  -6   7       53.19       59.60      9.34 o 
  -8  -6   7        0.27       -0.95      1.65 o 
  -7  -6   7       19.87       15.14      3.76 o 
  -6  -6   7       55.56       68.77      4.44 o 
  -5  -6   7     2037.93     2161.16     32.07 o 
  -4  -6   7       63.56       57.28      3.71 o 
  -3  -6   7      411.63      431.14      8.16 o 
  -2  -6   7      375.37      325.18      8.19 o 
  -1  -6   7      228.61      227.40      6.75 o 
   0  -6   7        0.54        0.33      0.97 o 
   1  -6   7     1113.16     1092.57     16.08 o 
   2  -6   7       15.14       18.44      2.14 o 
   3  -6   7     1279.61     1293.97     22.46 o 
   4  -6   7       25.68       19.17      2.92 o 
   5  -6   7        3.01        3.42      1.82 o 
   6  -6   7        0.88        1.21      1.72 o 
   7  -6   7       38.38       35.89      5.23 o 
 -11  -5   7       74.93       97.30     15.41 o 
 -10  -5   7        6.74        2.60      2.82 o 
  -9  -5   7      277.68      273.59     20.30 o 
  -8  -5   7        0.06       -0.88      1.70 o 
  -7  -5   7       85.61       75.18      7.45 o 
  -6  -5   7      492.96      492.77     18.35 o 
  -5  -5   7       23.55       15.90      2.18 o 
  -4  -5   7        1.09        0.75      0.84 o 
  -3  -5   7       25.37       21.01      1.86 o 
  -2  -5   7       75.46       97.09      3.37 o 
  -1  -5   7       86.87       99.42      3.34 o 
   0  -5   7       43.17       38.30      2.95 o 
   1  -5   7       13.28       10.74      1.50 o 
   2  -5   7      811.25      829.77     13.11 o 
   3  -5   7       33.03       24.86      2.50 o 
   4  -5   7      160.83      149.99      6.13 o 
   5  -5   7        1.41       -0.43      1.24 o 
   6  -5   7       17.92       16.68      2.80 o 
   7  -5   7       30.30       31.29      4.66 o 
   8  -5   7       29.20       39.20      5.40 o 
 -11  -4   7        7.56       13.05      3.69 o 
 -10  -4   7      315.79      319.26     22.45 o 
  -9  -4   7      488.94      494.69     16.17 o 
  -8  -4   7       54.99       56.55     12.88 o 
  -7  -4   7       36.24       34.76      4.30 o 
  -6  -4   7     2050.09     2097.14     31.00 o 
  -5  -4   7       51.51       52.24      3.62 o 
  -4  -4   7     1876.25     1909.65     27.80 o 
  -3  -4   7     1024.48     1046.49     16.72 o 
  -2  -4   7     1083.94     1096.10     14.94 o 
  -1  -4   7        9.23       17.69      1.61 o 
   0  -4   7      103.41      127.20      3.64 o 
   1  -4   7      121.83      116.85      4.91 o 
   2  -4   7     2227.43     2313.46     27.83 o 
   3  -4   7        0.14        0.09      0.90 o 
   4  -4   7      365.44      333.97      9.07 o 
   5  -4   7       43.09       41.90      3.80 o 
   6  -4   7      182.35      177.28     18.01 o 
   7  -4   7       76.69       68.26      7.17 o 
   8  -4   7      241.10      242.45     11.17 o 
   9  -4   7       93.85      112.91      8.61 o 
 -11  -3   7       27.55       45.43      9.37 o 
 -10  -3   7      187.66      166.86      9.44 o 
  -9  -3   7       74.72       63.10      6.34 o 
  -8  -3   7       20.10       13.93      3.01 o 
  -7  -3   7     1494.71     1564.74     32.28 o 
  -6  -3   7        1.11       -1.04      2.00 o 
  -5  -3   7      194.77      217.44      5.13 o 
  -4  -3   7       59.28       51.51      2.46 o 
  -3  -3   7       30.32       37.93      3.27 o 
  -2  -3   7     1986.08     2156.54     25.52 o 
  -1  -3   7       61.52       73.12      2.66 o 
   0  -3   7        0.45        0.55      0.91 o 
   1  -3   7     2900.67     3271.90     32.64 o 
   2  -3   7        0.19        0.79      0.63 o 
   3  -3   7       38.26       27.34      2.53 o 
   4  -3   7        1.64        0.14      0.97 o 
   5  -3   7       68.06       63.82      4.89 o 
   6  -3   7      145.21      133.62      7.16 o 
   7  -3   7       35.44       33.46      4.53 o 
   8  -3   7       29.95       19.23      3.75 o 
   9  -3   7      131.10      161.72     11.37 o 
 -11  -2   7        4.35        8.39      3.33 o 
 -10  -2   7     1159.25     1308.64     31.01 o 
  -9  -2   7        3.41       -0.97      1.96 o 
  -8  -2   7       74.23       73.43      8.46 o 
  -7  -2   7      239.32      224.99      9.19 o 
  -6  -2   7     2180.43     2293.25     32.86 o 
  -5  -2   7     1676.10     1765.61     21.87 o 
  -4  -2   7      502.18      523.97      8.58 o 
  -3  -2   7        0.58       -0.25      0.98 o 
  -2  -2   7     1088.65     1114.10     14.58 o 
  -1  -2   7      682.90      704.40     10.23 o 
   0  -2   7     1248.73     1311.77     14.62 o 
   1  -2   7        1.16        0.01      0.71 o 
   2  -2   7       15.32       18.29      1.38 o 
   3  -2   7     1330.77     1429.42     16.24 o 
   4  -2   7       11.73        6.81      2.50 o 
   5  -2   7      169.90      154.35      5.44 o 
   6  -2   7      368.33      332.32     11.30 o 
   7  -2   7      328.98      337.10     11.90 o 
   8  -2   7       55.56       33.58      4.45 o 
   9  -2   7       64.91       78.24      6.86 o 
  10  -2   7        9.45       12.64      3.39 o 
 -11  -1   7       28.45       20.51      8.38 o 
 -10  -1   7        0.88        3.17      2.66 o 
  -9  -1   7       98.46       97.05     10.89 o 
  -8  -1   7      242.75      224.50     11.59 o 
  -7  -1   7      296.85      298.51     15.21 o 
  -6  -1   7      546.06      550.57     11.17 o 
  -5  -1   7        0.57        1.03      0.83 o 
  -4  -1   7     1156.54     1151.44     17.77 o 
  -3  -1   7     3556.39     3849.25     42.15 o 
  -2  -1   7        0.66        0.64      0.66 o 
  -1  -1   7      893.10     1033.24     11.79 o 
   0  -1   7      646.07      710.99      8.84 o 
   1  -1   7      132.39      184.84      3.57 o 
   2  -1   7      659.34      571.95      9.75 o 
   3  -1   7        0.03       -0.06      0.53 o 
   4  -1   7       18.60       20.93      2.19 o 
   5  -1   7       18.25       15.92      2.03 o 
   6  -1   7       10.40       11.86      1.97 o 
   7  -1   7      134.61      110.52      7.65 o 
   8  -1   7        3.18        2.91      1.78 o 
   9  -1   7      274.19      259.36     10.78 o 
  10  -1   7      223.96      237.54     15.55 o 
 -11   0   7      121.29      132.33     11.87 o 
 -10   0   7        9.50        3.10      2.74 o 
  -9   0   7     1116.99     1182.19     27.92 o 
  -8   0   7       20.01       16.27      3.36 o 
  -7   0   7      641.49      696.08     16.66 o 
  -6   0   7      642.83      619.50     12.24 o 
  -5   0   7      293.57      278.22      7.12 o 
  -4   0   7       46.71       44.35      2.62 o 
  -3   0   7      845.59      905.27     12.15 o 
  -2   0   7      457.31      460.91     10.69 o 
  -1   0   7     4894.21     5538.81     51.63 o 
   0   0   7     1529.00     1569.68     16.41 o 
   1   0   7      153.75      177.12      3.54 o 
   2   0   7     1147.02     1265.20     13.85 o 
   3   0   7     1392.37     1427.13     23.34 o 
   4   0   7      321.44      285.02      7.12 o 
   5   0   7      832.10      797.60     14.45 o 
   6   0   7        4.49        2.84      1.18 o 
   7   0   7       31.75       25.94      2.88 o 
   8   0   7      166.03      173.57      6.56 o 
   9   0   7       73.67       56.98      7.68 o 
  10   0   7       16.02       19.52      5.43 o 
 -11   1   7      384.01      447.28     16.87 o 
 -10   1   7      146.47      140.86     13.67 o 
  -9   1   7       61.94       61.16      6.32 o 
  -8   1   7       76.60       66.28      6.12 o 
  -7   1   7      748.38      734.81     14.50 o 
  -6   1   7     1474.99     1508.35     23.48 o 
  -5   1   7      128.38      139.82     15.02 o 
  -4   1   7       28.73       26.19      2.37 o 
  -3   1   7      515.44      619.78      7.48 o 
  -2   1   7     5146.94     5589.23     51.89 o 
  -1   1   7        3.32        2.48      0.55 o 
   0   1   7     1067.28     1170.84     14.85 o 
   1   1   7      222.83      227.11      4.11 o 
   2   1   7        1.60        0.35      0.79 o 
   3   1   7      245.39      294.84      6.89 o 
   4   1   7     2266.78     2509.78     34.25 o 
   5   1   7      127.80      126.07      6.31 o 
   6   1   7      178.04      151.75      5.42 o 
   7   1   7       15.38       15.72      2.25 o 
   8   1   7        1.20       -0.19      1.16 o 
   9   1   7       24.98       15.51      3.40 o 
  10   1   7       29.56       30.33      4.62 o 
  11   1   7      188.71      245.19     16.52 o 
 -10   2   7       26.29       38.11      5.84 o 
  -9   2   7       35.92       41.23      5.34 o 
  -8   2   7      395.22      411.06     20.69 o 
  -7   2   7        0.33        0.03      1.19 o 
  -6   2   7       26.26       26.12      2.76 o 
  -5   2   7     1555.32     1568.74     28.61 o 
  -4   2   7      464.27      429.04      9.12 o 
  -3   2   7     1803.35     1912.16     26.65 o 
  -2   2   7     2126.51     2475.56     27.69 o 
  -1   2   7      211.93      181.10      3.72 o 
   0   2   7      541.21      568.73     11.00 o 
   1   2   7     1524.83     1586.37     23.47 o 
   2   2   7      309.03      273.31      6.31 o 
   3   2   7      458.62      479.81      9.37 o 
   4   2   7      743.91      651.56     11.86 o 
   5   2   7      209.14      205.42      8.74 o 
   6   2   7       47.04       49.34      3.41 o 
   7   2   7      672.64      615.06     12.74 o 
   8   2   7       50.34       37.90      5.08 o 
   9   2   7      166.74      164.07      8.41 o 
  10   2   7      145.51      147.65      8.52 o 
  11   2   7       84.02       97.32      8.12 o 
 -10   3   7       27.92       23.08      8.05 o 
  -9   3   7       98.99      116.60     11.99 o 
  -8   3   7       77.84       76.53      5.12 o 
  -7   3   7      507.03      504.02     11.79 o 
  -6   3   7      877.74      914.10     32.59 o 
  -5   3   7       49.45       46.07      5.64 o 
  -4   3   7      392.69      440.29      9.44 o 
  -3   3   7      923.82      949.62     15.47 o 
  -2   3   7       27.37       16.43      1.74 o 
  -1   3   7     2883.10     3015.22     39.81 o 
   0   3   7      498.90      453.20      6.86 o 
   1   3   7      414.29      457.63      6.83 o 
   2   3   7       53.18       80.31      2.09 o 
   3   3   7     1498.37     1670.97     23.74 o 
   4   3   7        3.70        8.22      1.38 o 
   5   3   7      647.48      638.69     12.00 o 
   6   3   7      138.57      129.87      5.33 o 
   7   3   7      974.84     1053.84     18.33 o 
   8   3   7       17.36       12.40      3.56 o 
   9   3   7       49.36       40.04      5.04 o 
  10   3   7        4.30        9.00      2.95 o 
  11   3   7       22.10       23.62      4.44 o 
 -10   4   7       43.11       47.87      6.11 o 
  -9   4   7      152.30      172.22      9.85 o 
  -8   4   7      201.42      195.16     10.23 o 
  -7   4   7      190.96      187.33      6.94 o 
  -6   4   7      559.49      599.68     12.81 o 
  -5   4   7       90.39       93.41      4.41 o 
  -4   4   7      661.54      694.44     13.00 o 
  -3   4   7      195.54      135.20      6.18 o 
  -2   4   7       44.18       41.52      3.21 o 
  -1   4   7      345.52      424.01      8.46 o 
   0   4   7     2244.80     2228.95     25.26 o 
   1   4   7     1490.90     1724.48     20.14 o 
   2   4   7      306.33      261.63      4.74 o 
   3   4   7     2265.41     2484.17     67.40 o 
   4   4   7      888.76     1038.77     24.88 o 
   5   4   7      177.26      151.46      4.97 o 
   6   4   7      330.55      325.15      8.07 o 
   7   4   7     1051.60     1104.97     18.82 o 
   8   4   7      694.51      639.12     35.70 o 
   9   4   7      169.12      181.08      8.91 o 
  10   4   7      192.64      198.50     23.76 o 
  11   4   7      256.44      281.50     13.14 o 
  -9   5   7       48.84       31.34      5.23 o 
  -8   5   7       61.31       58.79      4.84 o 
  -7   5   7      123.00      122.04      5.69 o 
  -6   5   7       76.13       71.62      5.43 o 
  -5   5   7      974.96     1015.37     41.87 o 
  -4   5   7        6.23        3.97      1.26 o 
  -3   5   7        1.07        2.84      1.07 o 
  -2   5   7     1669.56     1651.97     30.39 o 
  -1   5   7      269.94      274.10      5.07 o 
   0   5   7      136.13       88.93      3.71 o 
   1   5   7      206.77      193.63      4.66 o 
   2   5   7      102.11       92.42      2.71 o 
   3   5   7     4079.31     4189.72     63.66 o 
   4   5   7       21.21       30.02      3.57 o 
   5   5   7      189.33      181.48      5.44 o 
   6   5   7        0.52        0.95      0.91 o 
   7   5   7      202.28      217.76      8.91 o 
   8   5   7        4.32        3.11      2.02 o 
   9   5   7       78.88       83.73      7.19 o 
  10   5   7       46.52       52.88      5.98 o 
  11   5   7      231.90      240.34     18.77 o 
  12   5   7        2.97        2.37      2.65 o 
  -9   6   7      146.23      140.42      8.91 o 
  -8   6   7       77.85       75.75     15.92 o 
  -7   6   7        8.94        6.50      2.02 o 
  -6   6   7       11.09        7.97      1.99 o 
  -5   6   7      273.32      222.56      8.89 o 
  -4   6   7       34.50       35.28      3.14 o 
  -3   6   7      124.52      121.85      5.89 o 
  -2   6   7      257.04      261.52      8.14 o 
  -1   6   7      135.65      135.66      5.64 o 
   0   6   7      113.23      112.07      3.29 o 
   1   6   7       45.93       25.35      1.73 o 
   2   6   7     3694.85     4176.00     45.40 o 
   3   6   7     1614.01     1818.58     23.63 o 
   4   6   7      107.07      148.04      3.82 o 
   5   6   7        6.18        4.97      1.19 o 
   6   6   7       22.59       14.67      2.29 o 
   7   6   7      469.90      424.61     13.21 o 
   8   6   7      256.71      255.35     11.47 o 
   9   6   7        1.72        0.72      1.85 o 
  10   6   7      933.28      997.01     25.48 o 
  11   6   7      177.64      220.44     11.16 o 
  12   6   7       33.66       31.11      5.38 o 
  -8   7   7       78.62       71.66     10.19 o 
  -7   7   7      124.16      115.32     12.53 o 
  -6   7   7      539.70      513.76     29.17 o 
  -5   7   7      516.97      503.95     11.73 o 
  -4   7   7      312.78      305.14      8.31 o 
  -3   7   7       13.42       10.13      2.72 o 
  -2   7   7      182.12      167.14      6.05 o 
  -1   7   7      114.18      101.04      3.15 o 
   0   7   7      574.94      507.77      9.67 o 
   1   7   7       24.89       39.75      2.40 o 
   2   7   7       96.69       84.67      3.82 o 
   3   7   7       55.78       43.49      2.29 o 
   4   7   7     2503.69     2752.87     31.63 o 
   5   7   7      450.98      435.23      8.63 o 
   6   7   7        0.15       -0.99      1.61 o 
   7   7   7       46.52       39.28      6.97 o 
   8   7   7      306.74      299.34     11.42 o 
   9   7   7       82.32       74.41      6.69 o 
  10   7   7      127.43      119.26      8.53 o 
  11   7   7      237.39      277.01     34.32 o 
  12   7   7        5.13        4.41      2.93 o 
  -8   8   7       25.80       28.15      4.73 o 
  -7   8   7        1.03        1.08      2.22 o 
  -6   8   7        3.66        0.86      1.96 o 
  -5   8   7       38.42       40.67      6.42 o 
  -4   8   7       57.53       48.77      4.95 o 
  -3   8   7      484.40      486.81     10.82 o 
  -2   8   7       21.44       18.52      4.88 o 
  -1   8   7        0.28        0.96      0.94 o 
   0   8   7      461.45      465.43      8.13 o 
   1   8   7      446.57      467.13      8.14 o 
   2   8   7      262.88      234.47      7.01 o 
   3   8   7      289.38      283.31      5.95 o 
   4   8   7       43.10       39.74      2.44 o 
   5   8   7        1.63        1.09      0.96 o 
   6   8   7      974.58      966.62     31.18 o 
   7   8   7        0.46        3.14      1.85 o 
   8   8   7     2017.61     2082.32     40.85 o 
   9   8   7      606.37      582.27     19.96 o 
  10   8   7      109.37      115.70     14.25 o 
  11   8   7      182.24      178.03     10.46 o 
  -7   9   7        0.05        0.48      2.32 o 
  -6   9   7        3.34        1.48      2.67 o 
  -5   9   7       82.22       71.11     10.47 o 
  -4   9   7       29.66       22.99      5.81 o 
  -3   9   7      139.18      140.30      7.24 o 
  -2   9   7       38.68       34.04      4.01 o 
  -1   9   7       83.20       87.18      4.49 o 
   0   9   7      687.20      626.85     10.28 o 
   1   9   7      669.79      693.86     11.00 o 
   2   9   7      118.07      113.56      3.74 o 
   3   9   7      389.68      382.89     10.05 o 
   4   9   7      128.55      128.52      4.83 o 
   5   9   7        9.27        8.89      2.00 o 
   6   9   7       64.99       63.98      5.99 o 
   7   9   7       31.79       25.66      3.78 o 
   8   9   7      258.54      262.81     10.93 o 
   9   9   7      264.22      256.69     16.69 o 
  10   9   7      154.14      145.21      8.75 o 
  11   9   7      130.44      135.83     12.87 o 
  -6  10   7        9.17        7.72      3.21 o 
  -5  10   7        3.23       -0.94      2.24 o 
  -4  10   7      207.14      198.27      9.49 o 
  -3  10   7       79.56       65.28      5.94 o 
  -2  10   7      256.92      257.54     16.45 o 
  -1  10   7      463.11      447.51     13.27 o 
   0  10   7      165.36      156.03      7.01 o 
   1  10   7        0.58        1.16      0.94 o 
   2  10   7      227.19      209.57      6.43 o 
   3  10   7      131.14      129.40      4.18 o 
   4  10   7       68.91       59.72      4.34 o 
   5  10   7      384.00      361.12      9.13 o 
   6  10   7      310.90      303.98      8.56 o 
   7  10   7     2434.66     2471.41     46.31 o 
   8  10   7       75.18       74.11      6.55 o 
   9  10   7       66.44       51.19      5.79 o 
  10  10   7       20.93       22.46      4.23 o 
  11  10   7      147.04      150.76     10.24 o 
  -6  11   7        6.10        5.34      3.23 o 
  -5  11   7       26.03       27.41      4.78 o 
  -4  11   7      115.26       95.13      7.73 o 
  -3  11   7      157.56      151.29      8.21 o 
  -2  11   7       74.15       74.28      6.31 o 
  -1  11   7       59.05       54.49      9.50 o 
   0  11   7        5.84        4.92      1.94 o 
   1  11   7      320.47      317.41      8.44 o 
   2  11   7       71.27       65.70      3.42 o 
   3  11   7     1090.73     1163.11     16.83 o 
   4  11   7      871.15      860.54     16.13 o 
   5  11   7      203.96      201.91      6.83 o 
   6  11   7       69.20       51.95      4.04 o 
   7  11   7       41.01       45.55      5.18 o 
   8  11   7      406.46      398.10     14.12 o 
   9  11   7       58.80       50.12      7.58 o 
  10  11   7       51.79       48.65      6.02 o 
  11  11   7      270.93      263.33     12.68 o 
  -5  12   7       50.61       57.09      6.63 o 
  -4  12   7       11.15       19.04      4.52 o 
  -3  12   7      296.21      320.28     39.83 o 
  -2  12   7       23.47       27.75      5.53 o 
  -1  12   7        4.45        2.16      2.02 o 
   0  12   7      788.31      808.87     20.03 o 
   1  12   7       56.45       47.68      3.84 o 
   2  12   7      560.68      594.98     17.02 o 
   3  12   7     1161.69     1226.79     20.76 o 
   4  12   7      548.40      549.92     12.51 o 
   5  12   7      203.67      204.24      7.22 o 
   6  12   7      832.66      872.83     17.36 o 
   7  12   7      292.01      300.50     11.80 o 
   8  12   7      251.67      266.61     11.43 o 
   9  12   7       18.78       16.57      3.57 o 
  10  12   7       19.79       16.03      7.21 o 
  -4  13   7       11.53       15.73      4.20 o 
  -3  13   7       16.21       17.74      3.95 o 
  -2  13   7       55.96       76.22      8.62 o 
  -1  13   7       14.06       11.17      2.96 o 
   0  13   7      157.10      155.52      8.15 o 
   1  13   7        0.15        0.82      1.63 o 
   2  13   7       44.78       43.93      3.83 o 
   3  13   7        0.18        1.32      2.06 o 
   4  13   7      251.46      246.20     12.34 o 
   5  13   7       73.16       82.45      6.48 o 
   6  13   7     1464.89     1592.26     26.96 o 
   7  13   7       86.34       68.12      6.44 o 
   8  13   7        0.01        2.80      2.20 o 
   9  13   7       23.64       23.54      4.37 o 
  10  13   7      118.50      134.01     27.22 o 
  -2  14   7        4.38       -0.37      4.59 o 
  -1  14   7       28.66       22.79      4.13 o 
   0  14   7       18.12       30.42      4.62 o 
   1  14   7        4.08        6.85      2.49 o 
   2  14   7        8.99        7.65      3.93 o 
   3  14   7       48.75       39.09      6.56 o 
   4  14   7       19.32       15.40      3.48 o 
   5  14   7       71.47       78.32      9.10 o 
   6  14   7        0.49        4.69      2.71 o 
   7  14   7        9.08       14.56      5.05 o 
   8  14   7      228.78      237.42     16.47 o 
   9  14   7       83.84       82.00     15.04 o 
  -1  15   7       13.94       11.07      3.43 o 
   0  15   7       73.83       83.06      7.53 o 
   1  15   7       24.79       23.87      4.34 o 
   2  15   7       34.67       32.14      6.87 o 
   3  15   7       36.74       30.93      4.67 o 
   4  15   7       39.60       35.31      5.02 o 
   5  15   7      356.64      383.78     14.13 o 
   6  15   7       35.14       31.02      5.12 o 
   7  15   7       20.40       11.41      5.08 o 
   8  15   7       62.89       62.08     10.02 o 
   2  16   7       12.10        3.65      4.20 o 
   3  16   7        7.16        4.68      3.83 o 
   4  16   7      164.55      158.63      9.29 o 
   5  16   7       62.83       66.47      7.03 o 
   6  16   7       25.12       35.15      5.63 o 
  -5 -12   8      194.16      181.67     10.36 o 
  -4 -12   8      503.78      536.98     28.48 o 
  -3 -12   8       28.03       32.89      5.35 o 
  -2 -12   8        9.71        7.63      4.79 o 
  -1 -12   8      315.72      320.13     18.98 o 
  -7 -11   8       10.77       17.47      5.39 o 
  -6 -11   8       29.47       33.50      5.51 o 
  -5 -11   8       34.50       31.12      4.83 o 
  -4 -11   8       16.47       17.00      3.87 o 
  -3 -11   8       75.86       93.93      8.01 o 
  -2 -11   8        3.11        1.99      2.56 o 
  -1 -11   8       26.26       21.57      4.12 o 
   0 -11   8      332.47      342.59     10.99 o 
   1 -11   8      117.12      108.93     10.84 o 
  -8 -10   8      125.70      128.42      9.18 o 
  -7 -10   8      246.81      232.15     17.12 o 
  -6 -10   8        3.70        1.36      2.34 o 
  -5 -10   8      136.12      110.72     15.89 o 
  -4 -10   8       37.69       37.25      5.12 o 
  -3 -10   8      173.15      164.95      8.90 o 
  -2 -10   8      282.27      306.11     19.11 o 
  -1 -10   8        3.50        2.57      1.87 o 
   0 -10   8      276.59      292.43      9.71 o 
   1 -10   8      139.75      147.61      7.39 o 
   2 -10   8      179.84      180.01      8.11 o 
   3 -10   8       51.93       43.02      4.82 o 
  -9  -9   8        0.69        2.65      2.59 o 
  -8  -9   8        2.37       -2.04      3.76 o 
  -7  -9   8      216.42      195.40     21.14 o 
  -6  -9   8      144.79      157.46     10.20 o 
  -5  -9   8        0.88        1.66      2.09 o 
  -4  -9   8       19.35       17.32      3.90 o 
  -3  -9   8       73.57       59.26      5.83 o 
  -2  -9   8      119.62      117.10      6.64 o 
  -1  -9   8      469.05      494.05     18.98 o 
   0  -9   8       14.72       13.25      3.95 o 
   1  -9   8        0.67        2.46      2.39 o 
   2  -9   8       94.00       80.60      6.88 o 
   3  -9   8       34.10       48.76      5.04 o 
   4  -9   8       30.37       37.23      5.25 o 
 -10  -8   8      148.98      180.05     14.83 o 
  -9  -8   8       98.28      130.64      9.08 o 
  -8  -8   8        0.36        2.36      2.20 o 
  -7  -8   8      209.90      200.24      7.69 o 
  -6  -8   8       23.91       20.03      5.23 o 
  -5  -8   8      430.53      431.08     14.04 o 
  -4  -8   8      178.61      163.60      8.17 o 
  -3  -8   8        1.07        2.04      1.94 o 
  -2  -8   8       92.70       88.52      7.54 o 
  -1  -8   8      257.66      252.50      8.13 o 
   0  -8   8        6.32        7.12      2.11 o 
   1  -8   8      558.67      572.70     12.70 o 
   2  -8   8       25.28       24.03      3.30 o 
   3  -8   8        8.05       12.02      4.94 o 
   4  -8   8       56.57       51.40      5.01 o 
   5  -8   8      207.33      219.22      8.97 o 
 -10  -7   8      103.57      126.93      9.40 o 
  -9  -7   8      118.28       90.33      7.75 o 
  -8  -7   8       72.89       62.53      6.32 o 
  -7  -7   8      312.52      301.14     11.19 o 
  -6  -7   8      230.95      248.85      8.10 o 
  -5  -7   8      533.50      524.14     12.12 o 
  -4  -7   8       93.63       81.88      6.07 o 
  -3  -7   8       83.02       69.37      5.58 o 
  -2  -7   8      434.29      437.03     10.53 o 
  -1  -7   8       40.15       36.28      3.35 o 
   0  -7   8      390.46      386.73     12.38 o 
   1  -7   8        5.25        3.69      1.43 o 
   2  -7   8       45.57       44.46      4.23 o 
   3  -7   8      588.57      607.43     15.70 o 
   4  -7   8      366.79      358.04     13.29 o 
   5  -7   8      273.52      279.41      9.88 o 
   6  -7   8        8.06       10.61      2.75 o 
 -10  -6   8        2.97        1.80      2.64 o 
  -9  -6   8        3.35        3.69      2.80 o 
  -8  -6   8       66.64       66.52      6.36 o 
  -7  -6   8       28.27       26.99      4.03 o 
  -6  -6   8      490.95      479.03     11.56 o 
  -5  -6   8      328.26      337.19     13.99 o 
  -4  -6   8       18.44       12.20      2.13 o 
  -3  -6   8      252.12      236.09      5.89 o 
  -2  -6   8       41.70       37.34      3.19 o 
  -1  -6   8       42.67       42.41      4.34 o 
   0  -6   8       21.66       13.79      2.21 o 
   1  -6   8      380.86      366.28      8.10 o 
   2  -6   8      118.70      123.92      8.99 o 
   3  -6   8      268.46      259.06      8.51 o 
   4  -6   8       98.35       71.68      5.21 o 
   5  -6   8      234.85      216.10      8.60 o 
   6  -6   8      323.48      358.70     11.22 o 
   7  -6   8        6.96        8.81      3.26 o 
 -11  -5   8        7.38        5.26      3.33 o 
 -10  -5   8       38.31       38.49      7.93 o 
  -9  -5   8       15.03       19.72      3.98 o 
  -8  -5   8       27.77       27.13      4.32 o 
  -7  -5   8        0.08       -0.08      1.54 o 
  -6  -5   8      263.48      267.36     10.40 o 
  -5  -5   8      893.31      923.11     23.06 o 
  -4  -5   8     3617.50     3884.37     44.24 o 
  -3  -5   8       83.49       69.99      3.51 o 
  -2  -5   8       20.64       23.28      2.04 o 
  -1  -5   8      604.72      579.93     11.74 o 
   0  -5   8      255.35      240.63     10.46 o 
   1  -5   8        3.96        4.30      1.24 o 
   2  -5   8      181.22      189.85      6.70 o 
   3  -5   8        1.18        3.21      1.90 o 
   4  -5   8     1563.05     1594.55     26.48 o 
   5  -5   8      143.30      139.91      6.35 o 
   6  -5   8        4.47        4.50      1.89 o 
   7  -5   8        1.76       -0.89      2.14 o 
   8  -5   8       29.09       22.56      8.02 o 
 -11  -4   8        2.49        0.87      5.01 o 
 -10  -4   8       49.88       26.94      4.67 o 
  -9  -4   8        4.27        3.53      2.35 o 
  -8  -4   8       92.63       76.64      6.62 o 
  -7  -4   8      100.91       76.09      6.15 o 
  -6  -4   8       37.14       33.18      4.41 o 
  -5  -4   8     1187.83     1189.23     19.79 o 
  -4  -4   8      521.37      507.36     15.13 o 
  -3  -4   8        1.65       -0.02      0.79 o 
  -2  -4   8      143.63      162.97      4.48 o 
  -1  -4   8      443.53      425.73      7.85 o 
   0  -4   8        0.29        2.71      0.83 o 
   1  -4   8       11.40       11.71      1.52 o 
   2  -4   8      465.01      444.25      8.54 o 
   3  -4   8       24.17       15.61      2.36 o 
   4  -4   8       66.24       55.56      4.28 o 
   5  -4   8        1.26        2.73      1.67 o 
   6  -4   8        0.23       -1.30      2.81 o 
   7  -4   8      291.25      277.81     11.76 o 
   8  -4   8      186.36      180.31      9.79 o 
 -11  -3   8        3.63        3.96      2.99 o 
 -10  -3   8       24.14       22.16      4.26 o 
  -9  -3   8      664.94      694.55     20.17 o 
  -8  -3   8       51.13       49.15      5.29 o 
  -7  -3   8       63.99       61.84      5.59 o 
  -6  -3   8      365.82      317.12     10.92 o 
  -5  -3   8      347.86      319.06      6.69 o 
  -4  -3   8      375.34      364.11      7.15 o 
  -3  -3   8      364.43      342.79      6.84 o 
  -2  -3   8       10.67        6.25      1.15 o 
  -1  -3   8      206.21      183.24      5.00 o 
   0  -3   8      995.24     1019.68     12.52 o 
   1  -3   8      221.21      213.79      4.46 o 
   2  -3   8      199.71      189.96      5.84 o 
   3  -3   8       30.59       28.53      2.95 o 
   4  -3   8       15.47        8.87      1.87 o 
   5  -3   8      494.76      471.53     11.44 o 
   6  -3   8       56.31       43.31      6.63 o 
   7  -3   8       87.57       76.22      6.74 o 
   8  -3   8        0.62        0.93      1.92 o 
   9  -3   8       20.24       12.90      3.52 o 
 -11  -2   8        0.71        4.74      2.91 o 
 -10  -2   8       78.73       96.84     11.07 o 
  -9  -2   8      148.29      127.00     14.25 o 
  -8  -2   8       34.61       35.82      5.47 o 
  -7  -2   8       82.06       82.89      6.35 o 
  -6  -2   8       10.32       12.04      2.61 o 
  -5  -2   8      241.72      215.27      6.20 o 
  -4  -2   8       39.88       32.80      2.22 o 
  -3  -2   8      216.69      266.64      5.67 o 
  -2  -2   8     1953.23     1922.97     23.29 o 
  -1  -2   8       44.87       50.69      4.09 o 
   0  -2   8        6.77        8.53      1.08 o 
   1  -2   8        3.17        2.25      0.78 o 
   2  -2   8      790.96      874.32     11.56 o 
   3  -2   8      380.84      363.85      7.42 o 
   4  -2   8      106.57       93.07      3.63 o 
   5  -2   8       60.03       68.98      5.54 o 
   6  -2   8      217.85      236.49     18.27 o 
   7  -2   8      459.68      436.49     14.25 o 
   8  -2   8       20.40       20.92      3.53 o 
   9  -2   8      234.57      256.03     14.00 o 
 -11  -1   8       33.15       39.95      7.74 o 
 -10  -1   8       29.58       27.50      4.73 o 
  -9  -1   8      154.33      152.73      8.64 o 
  -8  -1   8        1.35        0.66      2.44 o 
  -7  -1   8     1779.00     1822.94     35.97 o 
  -6  -1   8      175.83      190.61     11.26 o 
  -5  -1   8       96.99       74.81      4.33 o 
  -4  -1   8      187.70      216.18      4.96 o 
  -3  -1   8        1.49        0.28      0.65 o 
  -2  -1   8        8.17        9.44      1.18 o 
  -1  -1   8      437.40      441.15      6.51 o 
   0  -1   8      247.05      287.05      4.92 o 
   1  -1   8     1609.60     1672.91     18.00 o 
   2  -1   8      523.23      482.11      6.99 o 
   3  -1   8      249.17      276.65      7.37 o 
   4  -1   8      116.51      104.15      4.33 o 
   5  -1   8        1.19        1.25      1.07 o 
   6  -1   8      131.20      109.91      7.20 o 
   7  -1   8        2.46        3.28      1.83 o 
   8  -1   8        1.11        3.75      2.43 o 
   9  -1   8      267.84      288.08     11.84 o 
  10  -1   8       79.27       79.42     10.60 o 
 -11   0   8      111.12       99.39      8.96 o 
 -10   0   8       13.29       12.29      3.64 o 
  -9   0   8        0.17        2.42      2.41 o 
  -8   0   8      383.23      403.35     18.74 o 
  -7   0   8       54.42       50.75      9.83 o 
  -6   0   8       88.92       66.72      3.90 o 
  -5   0   8      147.58      151.94      5.21 o 
  -4   0   8     1866.72     1936.60     27.64 o 
  -3   0   8      675.39      666.82      9.91 o 
  -2   0   8      981.42     1062.87     12.14 o 
  -1   0   8       28.67        8.80      1.06 o 
   0   0   8       24.96       13.13      1.10 o 
   1   0   8        0.31        1.04      0.52 o 
   2   0   8      371.08      316.86      5.83 o 
   3   0   8      775.41      736.22     13.22 o 
   4   0   8      355.12      334.26      8.12 o 
   5   0   8       41.29       34.45      3.39 o 
   6   0   8       26.02       21.33      2.58 o 
   7   0   8        8.16       11.60      2.11 o 
   8   0   8      369.47      392.10     10.58 o 
   9   0   8       92.12       85.79      6.93 o 
  10   0   8      147.63      143.41     12.31 o 
 -10   1   8      135.42      132.39      9.49 o 
  -9   1   8        4.09        5.72      2.78 o 
  -8   1   8      152.61      140.55     10.18 o 
  -7   1   8      337.00      344.57     10.80 o 
  -6   1   8      240.47      240.11      7.16 o 
  -5   1   8      244.14      251.74      8.66 o 
  -4   1   8       50.51       41.33      2.98 o 
  -3   1   8      184.69      165.96      3.92 o 
  -2   1   8     1358.08     1495.97     15.84 o 
  -1   1   8     4922.41     5707.64     53.30 o 
   0   1   8     3333.84     3690.16     39.55 o 
   1   1   8        0.05        2.85      0.80 o 
   2   1   8      169.85      149.59      4.69 o 
   3   1   8        0.07        1.56      0.84 o 
   4   1   8       47.23       55.25      3.39 o 
   5   1   8      881.98      868.48     15.55 o 
   6   1   8       32.93       21.40      2.48 o 
   7   1   8      171.26      153.47      5.91 o 
   8   1   8      517.26      465.58     13.88 o 
   9   1   8       47.73       29.06      4.31 o 
  10   1   8        7.63        4.28      3.57 o 
 -10   2   8        7.83        3.81      3.72 o 
  -9   2   8       92.51       88.27      7.68 o 
  -8   2   8       10.91        9.64      2.97 o 
  -7   2   8       15.31       11.83      2.22 o 
  -6   2   8      346.46      331.95      8.77 o 
  -5   2   8     1365.72     1392.54     22.05 o 
  -4   2   8      208.96      181.57      5.66 o 
  -3   2   8      271.70      287.53      7.00 o 
  -2   2   8      717.38      739.36     12.09 o 
  -1   2   8      218.35      280.85      5.18 o 
   0   2   8       99.59       61.18      2.14 o 
   1   2   8        9.39       14.98      1.21 o 
   2   2   8      470.10      512.64     10.84 o 
   3   2   8     1341.68     1368.93     28.39 o 
   4   2   8     1114.11     1053.75     17.27 o 
   5   2   8       45.90       44.09      3.21 o 
   6   2   8      257.14      248.64     10.46 o 
   7   2   8      362.90      331.99      8.93 o 
   8   2   8      378.51      365.85      9.82 o 
   9   2   8      317.09      317.56     19.37 o 
  10   2   8        2.40        2.26      2.59 o 
  11   2   8      155.25      156.30      9.36 o 
 -10   3   8      239.05      231.86     18.63 o 
  -9   3   8       84.44       87.27     10.64 o 
  -8   3   8        1.10        1.14      1.51 o 
  -7   3   8      422.62      432.59     12.96 o 
  -6   3   8      243.34      229.45      7.26 o 
  -5   3   8       42.84       42.83      4.06 o 
  -4   3   8      627.53      611.59     12.00 o 
  -3   3   8      553.77      536.92     10.56 o 
  -2   3   8      907.19     1020.99     14.31 o 
  -1   3   8     2025.76     2201.29     25.23 o 
   0   3   8     3384.93     3834.24     41.52 o 
   1   3   8      276.89      242.15      5.06 o 
   2   3   8      681.37      674.14     11.85 o 
   3   3   8      245.38      190.61      6.59 o 
   4   3   8       21.54       11.70      1.70 o 
   5   3   8       49.55       62.57      3.69 o 
   6   3   8       96.86       78.06      4.28 o 
   7   3   8     1142.06     1111.48     19.32 o 
   8   3   8       13.54       10.06      1.97 o 
   9   3   8      101.27      100.72      7.44 o 
  10   3   8        4.82       10.18      3.18 o 
  11   3   8        3.77       -0.65      2.42 o 
 -10   4   8       42.54       32.84      5.45 o 
  -9   4   8      498.89      539.14     40.51 o 
  -8   4   8      383.39      384.98     10.87 o 
  -7   4   8     1138.73     1206.14     21.57 o 
  -6   4   8      856.57      865.55     16.55 o 
  -5   4   8      549.90      580.30     12.30 o 
  -4   4   8      368.66      321.46     11.14 o 
  -3   4   8      246.01      221.13     10.06 o 
  -2   4   8      178.95      176.01      7.47 o 
  -1   4   8     3412.55     3622.61     39.63 o 
   0   4   8       19.44       38.93      1.88 o 
   1   4   8      114.17      138.78      3.39 o 
   2   4   8       65.98       69.81      2.24 o 
   3   4   8       12.92       12.30      2.05 o 
   4   4   8      307.51      284.36      7.14 o 
   5   4   8      235.81      226.27      6.49 o 
   6   4   8      298.55      297.91      7.91 o 
   7   4   8      279.03      260.41      7.66 o 
   8   4   8       35.55       29.93      4.21 o 
   9   4   8        0.02        2.56      2.05 o 
  10   4   8        6.11        6.07      3.36 o 
  11   4   8      112.41      116.71      8.99 o 
  -9   5   8        0.64        0.00      1.88 o 
  -8   5   8      126.00      123.57      6.98 o 
  -7   5   8       32.80       31.68      3.55 o 
  -6   5   8      136.04      128.75      5.63 o 
  -5   5   8      493.02      483.94     11.29 o 
  -4   5   8     1544.86     1522.05     23.68 o 
  -3   5   8      409.94      396.62      9.06 o 
  -2   5   8       59.37       50.26      3.14 o 
  -1   5   8      202.27      197.04      4.22 o 
   0   5   8      811.29      839.30     11.52 o 
   1   5   8      407.10      417.31      6.96 o 
   2   5   8       41.73       25.21      1.78 o 
   3   5   8      101.70      164.90      5.58 o 
   4   5   8     1090.97     1211.21     22.32 o 
   5   5   8       15.56       28.58      2.61 o 
   6   5   8      819.32      809.16     14.92 o 
   7   5   8       75.47       63.00      7.13 o 
   8   5   8      604.60      565.41     34.47 o 
   9   5   8       22.24       14.26      3.22 o 
  10   5   8       14.96       16.00      3.68 o 
  11   5   8       32.86       38.97     11.11 o 
  -9   6   8       40.44       44.50      5.79 o 
  -8   6   8      395.45      422.10     14.74 o 
  -7   6   8        3.85        0.78      1.53 o 
  -6   6   8       80.98       79.32      7.89 o 
  -5   6   8      200.56      184.01      6.54 o 
  -4   6   8      570.49      548.22     11.81 o 
  -3   6   8      409.58      403.50      9.35 o 
  -2   6   8      888.27      895.46     15.81 o 
  -1   6   8        4.47        0.22      0.85 o 
   0   6   8      925.14      947.59     12.91 o 
   1   6   8      251.77      249.44      5.16 o 
   2   6   8      140.38      126.30      4.22 o 
   3   6   8     1868.14     2217.71     37.21 o 
   4   6   8       99.41       81.08      5.98 o 
   5   6   8       56.26       54.72      3.64 o 
   6   6   8      488.37      512.34     17.46 o 
   7   6   8       53.92       58.16      5.43 o 
   8   6   8      476.52      465.91     17.25 o 
   9   6   8       24.49       24.38      3.98 o 
  10   6   8      206.31      220.42     10.80 o 
  11   6   8      131.56      137.99     25.39 o 
  -8   7   8       10.31       15.94      3.83 o 
  -7   7   8      230.25      243.02     10.89 o 
  -6   7   8      719.28      742.92     19.73 o 
  -5   7   8      168.37      160.15      6.29 o 
  -4   7   8      410.30      416.31     10.17 o 
  -3   7   8      389.79      383.07      9.33 o 
  -2   7   8      172.46      149.11      5.23 o 
  -1   7   8     1087.72     1030.87     16.96 o 
   0   7   8      196.88      187.32      5.50 o 
   1   7   8       10.02       16.84      1.57 o 
   2   7   8       47.51       61.91      2.56 o 
   3   7   8      369.40      413.76      7.57 o 
   4   7   8     2088.60     2337.13     27.63 o 
   5   7   8       20.56       25.34      2.48 o 
   6   7   8      430.81      467.83     25.75 o 
   7   7   8       46.76       43.49      4.88 o 
   8   7   8       35.70       25.80      4.27 o 
   9   7   8      110.07      111.99     16.45 o 
  10   7   8       27.89       29.92      4.97 o 
  11   7   8       70.89       87.16     12.47 o 
  -8   8   8        2.89        2.25      2.45 o 
  -7   8   8       46.52       41.32      5.40 o 
  -6   8   8        5.21        1.37      2.14 o 
  -5   8   8       10.80        7.30      2.50 o 
  -4   8   8      523.47      511.30     11.83 o 
  -3   8   8       26.37       23.55      2.67 o 
  -2   8   8      222.80      190.08      7.43 o 
  -1   8   8      313.06      304.63      7.79 o 
   0   8   8      113.00      105.54      3.45 o 
   1   8   8     1046.77     1124.06     15.40 o 
   2   8   8      468.50      409.88      8.80 o 
   3   8   8      295.08      291.91      6.15 o 
   4   8   8       78.83       87.26      4.57 o 
   5   8   8      594.13      562.59     11.43 o 
   6   8   8      108.64      109.60      6.24 o 
   7   8   8      463.77      437.77     13.87 o 
   8   8   8       23.30       18.67      5.63 o 
   9   8   8       73.07       72.27      7.70 o 
  10   8   8      138.85      155.36      9.39 o 
  11   8   8       13.20       21.42      4.62 o 
  -7   9   8       46.21       51.55      6.12 o 
  -6   9   8       56.08       46.39      9.31 o 
  -5   9   8      142.15      153.10      8.35 o 
  -4   9   8        9.79       10.96      2.95 o 
  -3   9   8        2.01        1.19      1.71 o 
  -2   9   8      170.66      168.31      5.97 o 
  -1   9   8      292.91      312.85      8.21 o 
   0   9   8      969.17     1021.35     17.32 o 
   1   9   8      940.66      989.95     14.33 o 
   2   9   8      413.86      422.88      8.02 o 
   3   9   8      330.09      315.05      6.70 o 
   4   9   8       33.00       32.32      2.34 o 
   5   9   8      499.11      491.32     13.97 o 
   6   9   8       11.89       13.54      2.76 o 
   7   9   8      500.52      465.01     14.60 o 
   8   9   8      271.53      267.99     11.20 o 
   9   9   8      290.76      289.68     15.33 o 
  10   9   8        0.37       -1.80      1.88 o 
  11   9   8       38.81       32.49      5.33 o 
  -6  10   8      270.16      287.09     12.48 o 
  -5  10   8        3.14        1.17      2.10 o 
  -4  10   8      432.12      410.50     14.14 o 
  -3  10   8      236.86      220.37      9.61 o 
  -2  10   8      273.20      287.74     11.84 o 
  -1  10   8       19.69       22.53      3.36 o 
   0  10   8     1276.05     1265.01     24.19 o 
   1  10   8      116.57      123.81      4.47 o 
   2  10   8      419.23      428.14      8.36 o 
   3  10   8      277.55      285.45      8.17 o 
   4  10   8      346.44      370.35      7.67 o 
   5  10   8      139.31      154.68      9.23 o 
   6  10   8        0.27        1.80      2.42 o 
   7  10   8      295.73      354.49     12.69 o 
   8  10   8       25.59       23.90      4.06 o 
   9  10   8       27.18       29.31      4.61 o 
  10  10   8       76.51       85.20      8.34 o 
  11  10   8        0.03        4.82      2.76 o 
  -6  11   8       41.12       33.96      5.36 o 
  -5  11   8       19.70       20.72      4.20 o 
  -4  11   8       55.49       54.67      6.15 o 
  -3  11   8        8.57        6.62      4.88 o 
  -2  11   8        7.82        7.22      2.38 o 
  -1  11   8      440.28      445.30     13.87 o 
   0  11   8       40.09       33.12      6.41 o 
   1  11   8      283.19      248.39      9.24 o 
   2  11   8      167.91      164.28      5.92 o 
   3  11   8      142.31      133.21      7.13 o 
   4  11   8      915.28      989.00     17.80 o 
   5  11   8       20.31       21.80      2.77 o 
   6  11   8       86.34       83.47      9.51 o 
   7  11   8       25.90       19.89      3.75 o 
   8  11   8      553.14      568.68     17.57 o 
   9  11   8      301.10      304.74     17.08 o 
  10  11   8       50.75       45.44      5.98 o 
  11  11   8       20.82       27.07      5.07 o 
  -5  12   8       23.74       21.50      5.82 o 
  -4  12   8       17.86       21.13      4.25 o 
  -3  12   8      169.14      181.81     16.10 o 
  -2  12   8      101.60       96.51      7.47 o 
  -1  12   8       47.47       56.04     12.80 o 
   0  12   8       71.84       77.42      6.20 o 
   1  12   8      197.79      213.92      8.93 o 
   2  12   8       67.63       71.22      4.44 o 
   3  12   8       89.22       83.51      4.65 o 
   4  12   8      127.81      133.27      5.69 o 
   5  12   8      146.48      144.90      6.01 o 
   6  12   8        1.62       -0.63      1.71 o 
   7  12   8       31.25       32.75      5.65 o 
   8  12   8      152.71      142.91     13.34 o 
   9  12   8        0.52       -2.74      1.83 o 
  10  12   8        0.01        2.52      2.56 o 
  -4  13   8        0.38        4.78      2.74 o 
  -3  13   8       36.35       45.45      6.44 o 
  -2  13   8        0.41        3.83      2.49 o 
  -1  13   8       75.96       92.17      7.37 o 
   0  13   8      145.68      145.25      8.18 o 
   1  13   8      199.13      187.10      8.64 o 
   2  13   8      216.75      229.91      9.38 o 
   3  13   8      119.74      116.96      6.81 o 
   4  13   8      841.71      864.71     21.20 o 
   5  13   8      227.18      246.03     16.60 o 
   6  13   8      100.86       82.89      6.82 o 
   7  13   8        6.35        8.13      4.76 o 
   8  13   8       27.17       26.65      4.63 o 
   9  13   8       27.42       34.54      5.27 o 
  10  13   8       15.96       20.76      9.32 o 
  -2  14   8      129.46      172.05      9.61 o 
  -1  14   8        0.10        1.72      2.29 o 
   0  14   8        5.39        9.58      3.12 o 
   1  14   8       25.76       24.30      4.03 o 
   2  14   8      223.65      217.35      9.51 o 
   3  14   8      205.02      243.05     10.40 o 
   4  14   8       23.21       32.05      4.46 o 
   5  14   8      168.83      176.66      8.86 o 
   6  14   8        0.19        4.22      3.90 o 
   7  14   8      402.50      471.87     23.54 o 
   8  14   8      188.42      186.15     10.02 o 
   9  14   8      103.22       98.34      8.68 o 
  -1  15   8       96.03      115.30      8.83 o 
   0  15   8        3.90        4.38      2.62 o 
   1  15   8      137.73      145.18      8.34 o 
   2  15   8       55.33       46.00      8.32 o 
   3  15   8        8.00       10.88      4.50 o 
   4  15   8       54.86       43.50      5.52 o 
   5  15   8      214.40      227.50     10.61 o 
   6  15   8        0.52        3.71      4.21 o 
   7  15   8      103.45      110.69     12.37 o 
   2  16   8       66.60       77.60     10.30 o 
   3  16   8       14.88       11.59      5.00 o 
   4  16   8        0.60       -1.13      2.52 o 
   5  16   8      155.17      151.22      8.99 o 
   6  16   8       13.87       15.47      6.28 o 
  -6 -11   9      254.72      310.72     13.53 o 
  -5 -11   9        3.40        4.77      2.78 o 
  -4 -11   9      483.34      477.37     16.80 o 
  -3 -11   9        0.97        0.75      2.38 o 
  -2 -11   9        0.42       -4.14      3.13 o 
  -1 -11   9      100.09      107.90     13.25 o 
   0 -11   9       66.13       62.71      5.73 o 
  -7 -10   9       36.14       28.97      4.84 o 
  -6 -10   9       72.09       72.22      7.23 o 
  -5 -10   9      178.60      176.03     14.29 o 
  -4 -10   9       18.27       18.76      7.22 o 
  -3 -10   9      300.99      324.57     13.03 o 
  -2 -10   9        0.61        4.36      2.49 o 
  -1 -10   9       44.58       42.10      4.32 o 
   0 -10   9        8.81        6.23      2.58 o 
   1 -10   9      212.43      233.28      9.23 o 
   2 -10   9        8.59        8.55      3.11 o 
  -8  -9   9      125.38      111.66     12.80 o 
  -7  -9   9       69.90       69.44      6.83 o 
  -6  -9   9      190.52      198.89     10.01 o 
  -5  -9   9        7.74        9.48      2.97 o 
  -4  -9   9        0.07       -0.03      1.92 o 
  -3  -9   9       10.73        7.44      2.78 o 
  -2  -9   9     1209.01     1288.53     29.09 o 
  -1  -9   9       84.81       84.53      5.75 o 
   0  -9   9      161.03      165.45     12.39 o 
   1  -9   9      196.92      203.25      8.27 o 
   2  -9   9        2.95        0.45      1.93 o 
   3  -9   9      955.70     1145.14     23.34 o 
  -9  -8   9        1.05       -2.22      2.35 o 
  -8  -8   9       14.52        9.97      3.33 o 
  -7  -8   9      457.40      453.41     22.25 o 
  -6  -8   9       21.40       21.01      5.44 o 
  -5  -8   9       89.17       86.54      9.39 o 
  -4  -8   9       72.85       67.76     15.70 o 
  -3  -8   9      279.76      278.14     10.97 o 
  -2  -8   9      153.64      147.88      6.18 o 
  -1  -8   9       28.89       25.14      3.10 o 
   0  -8   9       10.39        9.90      3.79 o 
   1  -8   9      258.80      256.27      8.96 o 
   2  -8   9       18.59       21.51      3.36 o 
   3  -8   9      238.40      237.74      9.18 o 
   4  -8   9        8.53        3.28      2.11 o 
   5  -8   9        3.48        5.15      2.46 o 
 -10  -7   9        3.09        5.65      2.84 o 
  -9  -7   9       39.27       57.16      6.54 o 
  -8  -7   9      258.93      272.55     22.17 o 
  -7  -7   9      617.19      668.95     27.11 o 
  -6  -7   9      180.82      175.92      8.32 o 
  -5  -7   9      672.56      645.43     24.97 o 
  -4  -7   9      392.79      391.12     12.85 o 
  -3  -7   9      349.12      362.08      9.61 o 
  -2  -7   9       19.63       13.18      2.30 o 
  -1  -7   9      550.94      537.15     12.32 o 
   0  -7   9      667.26      660.20     23.58 o 
   1  -7   9      144.29      142.46      6.39 o 
   2  -7   9      290.04      281.92      9.30 o 
   3  -7   9        0.37        0.72      1.64 o 
   4  -7   9       59.18       52.92      5.01 o 
   5  -7   9        0.26        2.46      2.43 o 
   6  -7   9       56.85       48.02      5.06 o 
 -10  -6   9        0.54        1.82      2.66 o 
  -9  -6   9       45.86       38.30      5.39 o 
  -8  -6   9      457.17      489.44     16.13 o 
  -7  -6   9       28.77       34.04      4.64 o 
  -6  -6   9        0.09        0.27      1.31 o 
  -5  -6   9       91.71       87.05      4.82 o 
  -4  -6   9        0.06        1.94      1.36 o 
  -3  -6   9       38.22       38.65      3.40 o 
  -2  -6   9       73.59       80.37      4.41 o 
  -1  -6   9      148.80      141.18      5.56 o 
   0  -6   9      337.64      343.62     10.73 o 
   1  -6   9       87.96       82.98      5.21 o 
   2  -6   9     1216.30     1277.84     22.77 o 
   3  -6   9      940.34     1005.54     19.78 o 
   4  -6   9       12.48        8.49      2.51 o 
   5  -6   9      150.75      144.72      7.37 o 
   6  -6   9      449.97      506.47     13.96 o 
 -10  -5   9       49.83       60.17      6.97 o 
  -9  -5   9       21.20       21.94      4.11 o 
  -8  -5   9       29.70       22.64      4.56 o 
  -7  -5   9       76.90       74.93      6.36 o 
  -6  -5   9        0.82        2.05      1.77 o 
  -5  -5   9       61.82       64.17      4.27 o 
  -4  -5   9       33.15       30.81      2.54 o 
  -3  -5   9      259.14      246.99     13.14 o 
  -2  -5   9      578.72      592.36     10.37 o 
  -1  -5   9      478.36      455.27     10.36 o 
   0  -5   9       11.77        7.55      1.53 o 
   1  -5   9       20.30       17.61      2.53 o 
   2  -5   9        3.08        2.63      1.49 o 
   3  -5   9        7.53       10.21      2.30 o 
   4  -5   9      149.69      123.72      5.98 o 
   5  -5   9      213.23      198.06      7.89 o 
   6  -5   9       69.49       58.91      6.43 o 
   7  -5   9       95.10      109.27      8.72 o 
 -10  -4   9       14.92       16.93      3.98 o 
  -9  -4   9       89.06       97.06     15.53 o 
  -8  -4   9       94.12       86.58     14.38 o 
  -7  -4   9      109.24       98.79     15.56 o 
  -6  -4   9       24.92       18.16      5.52 o 
  -5  -4   9      913.90      933.74     17.01 o 
  -4  -4   9      183.76      190.40      6.27 o 
  -3  -4   9       58.59       64.73      3.25 o 
  -2  -4   9      327.30      324.50      8.10 o 
  -1  -4   9       10.64       12.80      1.58 o 
   0  -4   9      141.27      131.40      4.23 o 
   1  -4   9      972.28      920.99     16.75 o 
   2  -4   9      237.44      217.44      7.19 o 
   3  -4   9      614.82      595.31     13.26 o 
   4  -4   9      590.72      618.69     14.08 o 
   5  -4   9       50.08       47.92      4.32 o 
   6  -4   9        9.40       17.25      3.45 o 
   7  -4   9      138.66      135.33      8.66 o 
   8  -4   9        2.19        4.28      2.62 o 
 -10  -3   9       30.76       26.93      4.69 o 
  -9  -3   9       69.26       80.21      7.37 o 
  -8  -3   9        1.44        1.12      1.94 o 
  -7  -3   9      163.87      156.36      8.09 o 
  -6  -3   9     1167.69     1154.44     25.27 o 
  -5  -3   9     1356.06     1407.68     22.16 o 
  -4  -3   9       26.45       27.89      2.29 o 
  -3  -3   9        0.09        0.08      0.80 o 
  -2  -3   9      106.01      121.96      3.91 o 
  -1  -3   9       37.43       27.21      2.38 o 
   0  -3   9      810.14      798.91     10.73 o 
   1  -3   9      666.44      698.33     10.20 o 
   2  -3   9      637.05      653.25     15.51 o 
   3  -3   9       79.14       74.77      4.64 o 
   4  -3   9      555.29      513.88     12.11 o 
   5  -3   9      105.33       82.70      5.21 o 
   6  -3   9        0.80       -2.21      1.47 o 
   7  -3   9      105.93       82.30      7.21 o 
   8  -3   9      718.82      729.74     21.25 o 
 -10  -2   9       26.49       25.10      4.82 o 
  -9  -2   9       56.12       39.36      5.34 o 
  -8  -2   9      171.82      161.36      8.61 o 
  -7  -2   9      114.16      101.29      7.06 o 
  -6  -2   9      195.69      178.39      8.14 o 
  -5  -2   9     3131.79     3229.99     43.62 o 
  -4  -2   9       91.57       86.97      3.25 o 
  -3  -2   9      473.80      472.28      8.42 o 
  -2  -2   9      366.94      372.45      7.18 o 
  -1  -2   9        4.68        4.79      0.95 o 
   0  -2   9       33.12       30.82      1.85 o 
   1  -2   9      177.97      148.38      3.62 o 
   2  -2   9      358.97      317.76      6.85 o 
   3  -2   9      729.37      696.76     14.89 o 
   4  -2   9      116.06      118.81      8.28 o 
   5  -2   9      587.09      571.86     16.11 o 
   6  -2   9       42.45       26.95      3.93 o 
   7  -2   9       97.04       88.94     10.68 o 
   8  -2   9       69.89       76.12      6.99 o 
   9  -2   9        0.04        1.11      2.28 o 
 -10  -1   9       18.71       20.10      4.38 o 
  -9  -1   9        0.04       -2.79      1.86 o 
  -8  -1   9      526.33      543.94     19.31 o 
  -7  -1   9      208.17      206.53     15.46 o 
  -6  -1   9       35.04       25.97      2.73 o 
  -5  -1   9     1010.80      987.31     17.08 o 
  -4  -1   9       52.69       34.97      2.88 o 
  -3  -1   9       96.06       95.62      3.23 o 
  -2  -1   9       27.71       28.03      2.37 o 
  -1  -1   9        0.49        0.54      0.57 o 
   0  -1   9      568.80      622.97      8.60 o 
   1  -1   9      462.78      503.65      7.37 o 
   2  -1   9       44.83       39.72      2.60 o 
   3  -1   9       13.38       10.04      1.46 o 
   4  -1   9      355.29      320.15     10.78 o 
   5  -1   9      288.79      282.68      8.06 o 
   6  -1   9      864.42      855.27     21.11 o 
   7  -1   9       27.47       33.13      5.12 o 
   8  -1   9      105.81       91.00      7.21 o 
   9  -1   9      131.30      141.55      8.45 o 
 -10   0   9      254.47      256.41     12.24 o 
  -9   0   9       31.29       26.81      4.61 o 
  -8   0   9      154.79      137.25     11.36 o 
  -7   0   9      216.74      211.41     13.48 o 
  -6   0   9      481.79      482.27     10.96 o 
  -5   0   9      510.37      504.16     10.90 o 
  -4   0   9        0.00        1.33      1.01 o 
  -3   0   9        0.41        0.91      0.64 o 
  -2   0   9       64.76       70.16      2.91 o 
  -1   0   9      375.41      385.00      6.03 o 
   0   0   9      247.14      272.70      5.34 o 
   1   0   9      511.03      463.18      6.76 o 
   2   0   9      413.42      421.13      7.81 o 
   3   0   9     1206.47     1287.65     20.44 o 
   4   0   9       28.36       20.23      2.35 o 
   5   0   9       48.19       48.73      3.62 o 
   6   0   9      389.16      319.97      8.84 o 
   7   0   9       36.58       39.12      3.68 o 
   8   0   9        4.92        5.87      2.26 o 
   9   0   9       33.95       37.10      7.99 o 
  10   0   9        8.66        5.27      4.40 o 
 -10   1   9        5.67        6.60      3.38 o 
  -9   1   9      903.38     1030.02     26.97 o 
  -8   1   9        3.97        1.60      2.49 o 
  -7   1   9       49.07       41.63      3.69 o 
  -6   1   9      100.54       98.76      4.75 o 
  -5   1   9      173.45      150.46      5.43 o 
  -4   1   9      673.97      681.87     12.89 o 
  -3   1   9     1453.57     1421.02     22.21 o 
  -2   1   9      210.94      186.07      3.68 o 
  -1   1   9      780.72      831.90     10.16 o 
   0   1   9      463.02      423.22      6.25 o 
   1   1   9       90.50      101.89      2.83 o 
   2   1   9       33.14       21.60      2.14 o 
   3   1   9      157.46      142.92      4.98 o 
   4   1   9       15.02       17.83      3.17 o 
   5   1   9     1425.97     1391.97     22.44 o 
   6   1   9        4.14        7.52      2.93 o 
   7   1   9       30.56       24.58      2.94 o 
   8   1   9       79.26       61.81      4.67 o 
   9   1   9       68.77       77.83      5.32 o 
  10   1   9      414.44      450.59     22.69 o 
 -10   2   9       45.04       46.46      6.23 o 
  -9   2   9      337.65      341.59     15.94 o 
  -8   2   9      935.64      997.53     24.89 o 
  -7   2   9       17.13       17.48      2.62 o 
  -6   2   9        6.64        2.60      1.47 o 
  -5   2   9       26.10       22.58      2.57 o 
  -4   2   9       32.21       24.16      2.84 o 
  -3   2   9      280.21      348.06      8.63 o 
  -2   2   9     2244.59     2277.20     26.43 o 
  -1   2   9      338.67      310.92      6.30 o 
   0   2   9      720.81      719.93     10.27 o 
   1   2   9        8.62        9.31      1.02 o 
   2   2   9      122.07      112.02      4.16 o 
   3   2   9       91.57       72.42      3.46 o 
   4   2   9        2.90        2.52      1.18 o 
   5   2   9      156.74      146.07      5.40 o 
   6   2   9       15.19        7.04      1.67 o 
   7   2   9      105.09       86.45      5.25 o 
   8   2   9        8.24       17.36      2.55 o 
   9   2   9      454.99      481.60     15.66 o 
  10   2   9        2.15        3.32      2.44 o 
 -10   3   9      180.19      151.86      9.88 o 
  -9   3   9       86.11       82.29      7.65 o 
  -8   3   9      128.18      128.77      7.48 o 
  -7   3   9      243.73      228.99     14.08 o 
  -6   3   9        0.09        0.46      1.32 o 
  -5   3   9      119.92      114.31      4.87 o 
  -4   3   9      330.65      319.44      8.14 o 
  -3   3   9      418.72      426.74      9.36 o 
  -2   3   9        8.18        2.29      1.11 o 
  -1   3   9        0.10        0.53      0.64 o 
   0   3   9      205.74      258.44      5.08 o 
   1   3   9      963.39     1021.42     13.33 o 
   2   3   9       78.04       50.53      3.09 o 
   3   3   9       20.16       17.05      1.99 o 
   4   3   9      121.78      101.18      4.20 o 
   5   3   9      172.05      132.89      6.33 o 
   6   3   9      195.12      193.20      7.10 o 
   7   3   9        1.16        2.87      1.40 o 
   8   3   9       12.31        8.03      2.87 o 
   9   3   9      161.49      183.22     21.01 o 
  10   3   9       34.13       42.73      5.79 o 
  11   3   9      125.59      141.17      9.86 o 
  -9   4   9      142.19      150.45      9.10 o 
  -8   4   9        4.82        4.04      1.94 o 
  -7   4   9        6.73        2.91      2.72 o 
  -6   4   9      316.47      333.52      9.36 o 
  -5   4   9       85.41       82.02      4.67 o 
  -4   4   9      169.95      170.49      5.86 o 
  -3   4   9      120.32      124.42      4.70 o 
  -2   4   9     1403.43     1527.08     22.83 o 
  -1   4   9     6245.90     6755.58     71.40 o 
   0   4   9       14.83       13.42      1.30 o 
   1   4   9     1334.44     1401.22     17.42 o 
   2   4   9        0.30        1.95      0.85 o 
   3   4   9      230.68      204.14      7.32 o 
   4   4   9      367.30      347.27      8.32 o 
   5   4   9        8.00        9.92      1.75 o 
   6   4   9       25.52       17.28      2.33 o 
   7   4   9      193.42      163.31      6.14 o 
   8   4   9       86.51       67.73      8.99 o 
   9   4   9        2.42        4.91      2.54 o 
  10   4   9        0.33       -2.94      1.96 o 
  11   4   9        0.39        0.44      3.73 o 
  -9   5   9      105.58      106.66      6.78 o 
  -8   5   9      224.77      222.33      9.31 o 
  -7   5   9      108.84      113.37      6.71 o 
  -6   5   9      184.13      185.78      6.91 o 
  -5   5   9       79.12       78.21      4.69 o 
  -4   5   9      385.24      352.50      9.00 o 
  -3   5   9      136.15      132.70     12.57 o 
  -2   5   9      455.24      448.99      9.66 o 
  -1   5   9       80.32       82.07      3.54 o 
   0   5   9      460.82      480.67      7.87 o 
   1   5   9        9.46        5.68      0.98 o 
   2   5   9      950.42      969.89     13.09 o 
   3   5   9       54.23       43.40      3.00 o 
   4   5   9        1.24        3.16      1.08 o 
   5   5   9       91.87       87.43      5.47 o 
   6   5   9      704.29      725.68     14.19 o 
   7   5   9       81.91       55.00      3.95 o 
   8   5   9      136.26      126.51      7.41 o 
   9   5   9      154.45      142.55      8.21 o 
  10   5   9      100.99      111.49     11.88 o 
  11   5   9       68.01       54.10     10.98 o 
  -9   6   9       10.80        6.78      5.77 o 
  -8   6   9      457.56      492.91     13.23 o 
  -7   6   9       31.91       33.40      3.69 o 
  -6   6   9       92.79       90.47      5.40 o 
  -5   6   9     2500.80     2617.85     38.04 o 
  -4   6   9       71.47       68.07      4.28 o 
  -3   6   9      234.72      240.85      7.09 o 
  -2   6   9      647.89      701.86     13.24 o 
  -1   6   9       40.49       42.87      3.73 o 
   0   6   9     1519.46     1586.94     21.85 o 
   1   6   9       37.69       29.43      2.27 o 
   2   6   9       17.17       17.89      1.55 o 
   3   6   9      213.35      215.02      6.13 o 
   4   6   9      232.91      209.75      6.18 o 
   5   6   9       50.34       44.05      3.32 o 
   6   6   9      710.03      723.37     14.06 o 
   7   6   9      250.89      225.40     15.75 o 
   8   6   9     1074.01     1095.49     25.98 o 
   9   6   9      231.06      223.59     10.52 o 
  10   6   9       40.93       53.64      6.32 o 
  11   6   9      158.60      165.84      9.88 o 
  -8   7   9       17.43       17.83      5.55 o 
  -7   7   9      222.36      226.36     20.76 o 
  -6   7   9      172.82      175.04      7.04 o 
  -5   7   9       48.49       42.07      3.88 o 
  -4   7   9       46.98       49.76      3.95 o 
  -3   7   9       31.68       35.17      3.21 o 
  -2   7   9     2820.58     2910.77     40.00 o 
  -1   7   9      202.30      190.18      7.37 o 
   0   7   9      493.27      479.31      8.24 o 
   1   7   9       72.44       58.88      2.63 o 
   2   7   9       32.34       28.09      2.14 o 
   3   7   9      479.38      438.69      9.51 o 
   4   7   9        0.42        1.11      0.97 o 
   5   7   9      104.16       97.82      4.28 o 
   6   7   9        1.50        2.10      1.68 o 
   7   7   9      400.98      376.22     12.86 o 
   8   7   9      101.77      102.94      7.51 o 
   9   7   9      410.60      419.05     26.58 o 
  10   7   9        0.01       -0.63      2.05 o 
  11   7   9       23.77       24.92      6.02 o 
  -7   8   9      183.89      194.67     10.11 o 
  -6   8   9       77.06       65.46      8.32 o 
  -5   8   9       85.12       78.36      6.57 o 
  -4   8   9      448.01      479.92     11.57 o 
  -3   8   9      284.58      277.08      8.11 o 
  -2   8   9     2039.51     2129.19     31.25 o 
  -1   8   9      115.66      113.42      9.03 o 
   0   8   9      169.70      181.64      5.82 o 
   1   8   9      530.19      550.63      9.35 o 
   2   8   9        4.56        8.82      1.29 o 
   3   8   9        0.42        0.78      0.96 o 
   4   8   9      333.24      299.55     14.64 o 
   5   8   9       51.55       40.20      3.18 o 
   6   8   9       58.96       48.00      8.22 o 
   7   8   9       47.99       43.60      5.77 o 
   8   8   9       65.57       57.65      5.98 o 
   9   8   9        4.22        9.62      3.06 o 
  10   8   9        1.50        5.50      2.62 o 
  11   8   9       31.89       34.85     13.24 o 
  -7   9   9      115.68      117.49     12.55 o 
  -6   9   9        6.15        9.00      3.05 o 
  -5   9   9      262.90      294.27     14.09 o 
  -4   9   9       10.44        8.62      2.78 o 
  -3   9   9      147.93      141.39      5.78 o 
  -2   9   9        0.11        0.86      1.17 o 
  -1   9   9       32.10       36.60      3.97 o 
   0   9   9        0.48        0.54      1.11 o 
   1   9   9      625.59      611.57     10.34 o 
   2   9   9     1216.45     1264.83     17.37 o 
   3   9   9       86.67       90.31      3.49 o 
   4   9   9      854.88      820.92     24.17 o 
   5   9   9      107.25       90.38      5.91 o 
   6   9   9       14.79       19.07      3.34 o 
   7   9   9       34.68       32.07      5.85 o 
   8   9   9      168.73      146.00      8.23 o 
   9   9   9      297.95      314.37     12.90 o 
  10   9   9      206.11      229.69     11.39 o 
  11   9   9      317.32      393.45     15.84 o 
  -6  10   9        2.14        1.46      2.25 o 
  -5  10   9      252.20      259.39     11.58 o 
  -4  10   9       32.90       30.07      4.41 o 
  -3  10   9      498.99      496.82     19.80 o 
  -2  10   9        1.15        1.13      2.70 o 
  -1  10   9       16.21       18.60      2.53 o 
   0  10   9       49.92       41.49      3.47 o 
   1  10   9     2253.32     2350.38     33.72 o 
   2  10   9       32.23       25.26      2.27 o 
   3  10   9       30.36       23.08      2.20 o 
   4  10   9       14.70       19.00      2.41 o 
   5  10   9      309.14      308.50     11.01 o 
   6  10   9      231.41      233.44      9.76 o 
   7  10   9      237.17      252.01     10.65 o 
   8  10   9       23.73       13.36      3.31 o 
   9  10   9        0.61        6.51      2.88 o 
  10  10   9       63.31       49.33      6.29 o 
  11  10   9      499.73      578.74     19.93 o 
  -5  11   9        5.55        6.49      2.79 o 
  -4  11   9      230.97      283.07     14.96 o 
  -3  11   9       46.96       45.43      5.42 o 
  -2  11   9       19.82       10.15      2.81 o 
  -1  11   9       42.31       29.53      4.09 o 
   0  11   9      224.79      237.48      9.39 o 
   1  11   9       65.01       61.95      4.19 o 
   2  11   9     1488.24     1564.88     21.32 o 
   3  11   9       43.87       35.92      2.78 o 
   4  11   9     2454.50     2649.54     38.16 o 
   5  11   9       41.40       44.20      4.72 o 
   6  11   9        9.31       12.71      7.09 o 
   7  11   9       87.91       89.39     11.78 o 
   8  11   9      194.18      189.13     13.79 o 
   9  11   9      221.03      230.18     13.88 o 
  10  11   9      121.61      122.58      9.34 o 
  -4  12   9      134.31      136.43      9.49 o 
  -3  12   9        0.54       -1.54      2.81 o 
  -2  12   9        8.71       10.78      3.03 o 
  -1  12   9        9.61        5.95      2.47 o 
   0  12   9      354.12      302.88     11.25 o 
   1  12   9      390.38      366.99     14.49 o 
   2  12   9      566.81      588.86     15.61 o 
   3  12   9       20.05       16.38      2.10 o 
   4  12   9       54.36       52.31      4.10 o 
   5  12   9        3.21        4.19      2.20 o 
   6  12   9       43.53       33.84      5.45 o 
   7  12   9       49.91       32.60      9.37 o 
   8  12   9        7.57        6.40      2.61 o 
   9  12   9      104.25      116.98      9.94 o 
  10  12   9       57.39       60.58      9.56 o 
  -3  13   9        5.92       11.07      5.79 o 
  -2  13   9       39.46       41.51      7.50 o 
  -1  13   9       21.19       12.06      4.28 o 
   0  13   9       97.25       99.26     17.16 o 
   1  13   9       79.44       59.28      5.65 o 
   2  13   9        8.06        5.63      2.31 o 
   3  13   9      177.79      182.91      8.42 o 
   4  13   9        9.68        8.17      3.73 o 
   5  13   9        0.58       -1.73      3.51 o 
   6  13   9      152.39      163.20      8.61 o 
   7  13   9       46.18       40.94     12.05 o 
   8  13   9      458.58      525.13     17.36 o 
   9  13   9        0.02        1.23      2.50 o 
  -2  14   9      273.15      334.86     13.83 o 
  -1  14   9       15.97       17.49      4.16 o 
   0  14   9      226.59      238.80     10.77 o 
   1  14   9       28.24       25.35      6.05 o 
   2  14   9        4.16        3.32      2.19 o 
   3  14   9      442.50      480.07     21.36 o 
   4  14   9       11.66        7.17      2.74 o 
   5  14   9      578.81      635.21     26.36 o 
   6  14   9        1.66        8.17      4.33 o 
   7  14   9      629.68      685.49     48.05 o 
   8  14   9      270.63      311.59     33.48 o 
   9  14   9       14.73       15.44      4.01 o 
   0  15   9        0.83       -1.36      2.14 o 
   1  15   9      361.63      396.53     19.71 o 
   2  15   9        9.46        6.77      4.07 o 
   3  15   9       33.62       27.57      6.51 o 
   4  15   9       10.65        7.10      3.12 o 
   5  15   9       99.46      120.38     12.25 o 
   6  15   9      200.94      211.51     15.08 o 
   7  15   9       91.27      111.43     12.54 o 
   2  16   9       57.93       64.13      9.63 o 
   3  16   9        8.57        6.13      4.41 o 
   4  16   9        5.35        5.94      4.15 o 
   5  16   9       89.63      109.69     12.44 o 
  -4 -11  10       89.44      104.59     13.33 o 
  -3 -11  10       35.84       28.88      4.94 o 
  -2 -11  10       11.18       14.32      5.60 o 
  -6 -10  10       50.04       43.35      7.00 o 
  -5 -10  10      160.95      166.26      9.50 o 
  -4 -10  10       23.42       29.26      4.79 o 
  -3 -10  10       42.94       32.89      5.09 o 
  -2 -10  10       29.92       38.11      7.88 o 
  -1 -10  10        0.46       -0.78      2.21 o 
   0 -10  10      162.20      190.67      8.38 o 
   1 -10  10       84.56       80.74      7.24 o 
  -7  -9  10        0.32        3.40      3.94 o 
  -6  -9  10       58.93       72.68      7.20 o 
  -5  -9  10       17.53       20.27      3.98 o 
  -4  -9  10       94.57      102.57     14.23 o 
  -3  -9  10      164.40      165.96     10.22 o 
  -2  -9  10        0.30        2.71      2.32 o 
  -1  -9  10        2.61        6.28      2.65 o 
   0  -9  10      126.37      152.14      7.18 o 
   1  -9  10       44.59       39.26      4.65 o 
   2  -9  10       19.03       17.21      3.32 o 
   3  -9  10      211.00      243.71      9.86 o 
  -8  -8  10      112.68      137.58     13.45 o 
  -7  -8  10      165.28      172.58     13.56 o 
  -6  -8  10       13.68       17.74      3.74 o 
  -5  -8  10      585.96      652.09     18.83 o 
  -4  -8  10      399.17      416.68     14.20 o 
  -3  -8  10       56.08       55.34      5.71 o 
  -2  -8  10       86.44       78.16      5.22 o 
  -1  -8  10      153.52      145.83     10.24 o 
   0  -8  10      235.64      233.40      8.52 o 
   1  -8  10       93.10      100.19      6.50 o 
   2  -8  10      207.04      210.29      8.56 o 
   3  -8  10      168.37      171.15      7.98 o 
   4  -8  10      673.92      785.36     18.77 o 
  -9  -7  10      239.42      254.03     12.06 o 
  -8  -7  10       52.51       42.57      5.54 o 
  -7  -7  10      782.81      834.83     51.62 o 
  -6  -7  10      245.74      249.89     15.35 o 
  -5  -7  10        0.01       -1.83      1.64 o 
  -4  -7  10      110.68       99.08      6.97 o 
  -3  -7  10      170.12      169.20     17.34 o 
  -2  -7  10      674.66      694.13     19.14 o 
  -1  -7  10        1.11        1.17      2.04 o 
   0  -7  10       62.45       66.52      5.22 o 
   1  -7  10       10.76        6.20      2.08 o 
   2  -7  10      151.99      170.11      7.40 o 
   3  -7  10       69.68       63.11      5.51 o 
   4  -7  10        8.29        3.88      3.46 o 
   5  -7  10      121.35      126.38      7.74 o 
  -9  -6  10       15.16       21.33      4.41 o 
  -8  -6  10      125.50      144.29      8.56 o 
  -7  -6  10       25.11       23.56      5.55 o 
  -6  -6  10      166.59      144.02      7.68 o 
  -5  -6  10       27.12       25.33      3.12 o 
  -4  -6  10       47.51       56.13      7.58 o 
  -3  -6  10      967.86     1020.30     18.59 o 
  -2  -6  10       10.47       14.61      2.30 o 
  -1  -6  10      251.24      248.23      9.67 o 
   0  -6  10     1680.84     1758.08     28.14 o 
   1  -6  10       21.93       17.82      2.79 o 
   2  -6  10     1474.38     1531.63     26.46 o 
   3  -6  10        1.75        3.85      1.98 o 
   4  -6  10       53.65       44.35      4.52 o 
   5  -6  10      260.30      303.64     10.60 o 
   6  -6  10      295.34      317.88     17.06 o 
 -10  -5  10       87.80       97.54      8.80 o 
  -9  -5  10       47.49       46.59      6.04 o 
  -8  -5  10        3.31        5.69      2.44 o 
  -7  -5  10       73.52       81.50      6.79 o 
  -6  -5  10      712.99      772.57     19.97 o 
  -5  -5  10       81.03       74.12      4.63 o 
  -4  -5  10        0.01        0.89      1.26 o 
  -3  -5  10     1199.18     1219.49     20.54 o 
  -2  -5  10      250.49      256.45      7.62 o 
  -1  -5  10       64.25       55.15      5.10 o 
   0  -5  10        1.88        0.67      1.26 o 
   1  -5  10      120.18      107.15      6.95 o 
   2  -5  10      245.55      232.63      8.05 o 
   3  -5  10      108.00       85.56      5.66 o 
   4  -5  10      217.26      168.29      8.99 o 
   5  -5  10      103.84       86.03      6.09 o 
   6  -5  10       81.80       97.02      8.32 o 
   7  -5  10        0.59        2.99      5.91 o 
 -10  -4  10       12.00        8.28      3.63 o 
  -9  -4  10       38.74       46.58      6.11 o 
  -8  -4  10      371.77      381.20     14.03 o 
  -7  -4  10       84.26       55.63      5.70 o 
  -6  -4  10      935.43      945.82     22.49 o 
  -5  -4  10      789.76      763.26     18.88 o 
  -4  -4  10     1038.04     1061.07     18.13 o 
  -3  -4  10        2.20        2.33      1.24 o 
  -2  -4  10      141.93      139.32      5.59 o 
  -1  -4  10      195.19      194.28      4.76 o 
   0  -4  10      123.01      118.86      5.64 o 
   1  -4  10     1349.90     1415.06     23.28 o 
   2  -4  10       63.31       40.48      3.74 o 
   3  -4  10     1192.42     1272.04     30.37 o 
   4  -4  10       41.64       32.36      3.58 o 
   5  -4  10      345.73      315.78     11.52 o 
   6  -4  10      241.44      246.86     11.67 o 
   7  -4  10       63.46       58.71      6.58 o 
 -10  -3  10       85.84       78.62      7.92 o 
  -9  -3  10       31.11       30.46      7.05 o 
  -8  -3  10        4.12        4.92      2.43 o 
  -7  -3  10      485.12      536.54     16.33 o 
  -6  -3  10       80.69       66.50      5.76 o 
  -5  -3  10      379.99      359.79      9.07 o 
  -4  -3  10       75.47       74.62      3.76 o 
  -3  -3  10       23.17       25.64      2.28 o 
  -2  -3  10      410.79      410.50      8.10 o 
  -1  -3  10      189.56      177.23      4.34 o 
   0  -3  10      108.25      104.02      3.83 o 
   1  -3  10      113.27      109.32      4.04 o 
   2  -3  10     1621.00     1680.29     26.35 o 
   3  -3  10       71.43       59.00      4.41 o 
   4  -3  10       71.37       63.36      6.16 o 
   5  -3  10      648.27      652.94     18.56 o 
   6  -3  10       34.03       28.18      4.31 o 
   7  -3  10      233.28      229.11     25.00 o 
   8  -3  10       10.66        5.73      2.90 o 
 -10  -2  10        6.45        9.51      3.39 o 
  -9  -2  10       72.78       73.85      9.08 o 
  -8  -2  10       19.61       15.19      3.32 o 
  -7  -2  10       58.29       48.91      5.41 o 
  -6  -2  10      222.73      228.30     11.92 o 
  -5  -2  10      286.70      269.69      7.68 o 
  -4  -2  10       91.05       84.45      4.02 o 
  -3  -2  10     1424.26     1529.56     20.11 o 
  -2  -2  10      252.33      252.33      5.16 o 
  -1  -2  10       21.86       17.43      1.58 o 
   0  -2  10      293.75      288.62      5.55 o 
   1  -2  10       83.86       89.32      4.03 o 
   2  -2  10      522.15      536.31     13.33 o 
   3  -2  10       28.17       21.32      2.17 o 
   4  -2  10      562.70      520.03     12.09 o 
   5  -2  10      423.38      460.45     14.58 o 
   6  -2  10        1.60        6.23      2.38 o 
   7  -2  10       42.22       35.84      4.92 o 
   8  -2  10       12.71        7.47      2.84 o 
   9  -2  10       45.75       32.48      5.93 o 
 -10  -1  10       38.59       27.83      4.95 o 
  -9  -1  10        2.50        3.27      2.62 o 
  -8  -1  10        2.01        0.00      2.08 o 
  -7  -1  10      138.35      138.15     16.25 o 
  -6  -1  10      986.33     1022.26     18.29 o 
  -5  -1  10      116.12      108.26      5.52 o 
  -4  -1  10       40.19       44.29      3.33 o 
  -3  -1  10      583.68      612.85      9.89 o 
  -2  -1  10      272.20      261.37      5.61 o 
  -1  -1  10      151.26      127.22      4.63 o 
   0  -1  10      188.31      148.73      4.33 o 
   1  -1  10      729.47      765.09     12.04 o 
   2  -1  10     1232.23     1328.78     18.27 o 
   3  -1  10      436.37      411.87      8.41 o 
   4  -1  10      614.26      576.71     12.39 o 
   5  -1  10        3.03        3.52      2.67 o 
   6  -1  10       50.17       37.81      4.61 o 
   7  -1  10        0.00       -0.97      1.36 o 
   8  -1  10        3.44        1.97      2.00 o 
   9  -1  10      163.63      182.94     18.38 o 
 -10   0  10       26.67       26.13      4.77 o 
  -9   0  10        5.83        4.16      2.93 o 
  -8   0  10      143.90      138.90      8.18 o 
  -7   0  10      246.01      218.90      9.75 o 
  -6   0  10      359.17      358.76      9.38 o 
  -5   0  10     1053.41     1073.02     18.54 o 
  -4   0  10     1026.40     1078.91     18.19 o 
  -3   0  10       28.92       27.10      2.70 o 
  -2   0  10      525.45      512.89      7.54 o 
  -1   0  10      246.37      242.60      4.71 o 
   0   0  10      504.58      517.82      8.83 o 
   1   0  10     1542.88     1506.86     19.58 o 
   2   0  10     2452.34     2642.84     31.33 o 
   3   0  10      979.31     1019.75     17.65 o 
   4   0  10      846.02      890.41     16.48 o 
   5   0  10      308.37      268.18      7.96 o 
   6   0  10     1488.57     1428.67     29.87 o 
   7   0  10      551.95      493.60     24.54 o 
   8   0  10       28.20       17.84      3.50 o 
   9   0  10      269.63      248.36     11.21 o 
 -10   1  10      233.75      228.38     11.71 o 
  -9   1  10      400.14      451.11     19.20 o 
  -8   1  10        4.87        3.59      2.42 o 
  -7   1  10      496.35      551.82     25.02 o 
  -6   1  10      173.04      144.36      6.83 o 
  -5   1  10       45.60       31.84      3.02 o 
  -4   1  10      318.92      314.52      8.14 o 
  -3   1  10      271.34      267.34      7.15 o 
  -2   1  10     1388.56     1512.16     18.53 o 
  -1   1  10      581.09      566.50      7.91 o 
   0   1  10       98.69      106.45      3.60 o 
   1   1  10       20.15        8.00      1.49 o 
   2   1  10     1277.97     1226.82     19.75 o 
   3   1  10      364.12      373.86      9.04 o 
   4   1  10      805.95      797.42     15.08 o 
   5   1  10      418.21      378.49     13.06 o 
   6   1  10        2.65        4.44      1.58 o 
   7   1  10        0.10        0.98      1.33 o 
   8   1  10       95.64       99.83      5.53 o 
   9   1  10       99.99       84.37     15.10 o 
  10   1  10      148.79      174.97     14.12 o 
 -10   2  10      319.13      343.46     14.59 o 
  -9   2  10      766.06      850.96     23.77 o 
  -8   2  10      200.83      199.03      9.95 o 
  -7   2  10      990.24     1064.75     19.82 o 
  -6   2  10      463.59      459.85     13.29 o 
  -5   2  10      441.89      415.90     11.61 o 
  -4   2  10       84.77       84.00      4.06 o 
  -3   2  10     1469.25     1490.95     22.85 o 
  -2   2  10       59.13       68.54      7.32 o 
  -1   2  10     1726.34     1893.32     22.84 o 
   0   2  10       17.88        7.14      1.05 o 
   1   2  10       61.42       62.87      4.02 o 
   2   2  10      717.90      693.69     12.98 o 
   3   2  10      112.98      115.83      6.60 o 
   4   2  10       98.11       86.11      5.55 o 
   5   2  10        2.12        0.75      1.04 o 
   6   2  10        3.31        0.05      1.19 o 
   7   2  10      233.08      174.71     10.39 o 
   8   2  10        1.66        4.09      1.71 o 
   9   2  10       12.70        7.75      2.96 o 
  10   2  10       40.64       50.12      6.19 o 
  -9   3  10        0.15       -0.43      2.74 o 
  -8   3  10        9.21        7.72      2.23 o 
  -7   3  10      325.88      320.45      9.61 o 
  -6   3  10     1305.30     1363.84     23.17 o 
  -5   3  10      100.94       87.18      4.51 o 
  -4   3  10        4.85        2.62      1.24 o 
  -3   3  10       17.55       16.05      2.11 o 
  -2   3  10      305.85      323.07     11.65 o 
  -1   3  10      965.24     1059.96     21.85 o 
   0   3  10        0.79        7.51      1.41 o 
   1   3  10      765.90      756.42     15.99 o 
   2   3  10      148.50      141.07      4.90 o 
   3   3  10      217.31      214.61      6.39 o 
   4   3  10       57.84       42.81      3.34 o 
   5   3  10        0.64        0.50      1.06 o 
   6   3  10     1663.74     1761.66     27.66 o 
   7   3  10      790.54      833.47     16.58 o 
   8   3  10       30.19       31.16      3.37 o 
   9   3  10      156.89      150.83      8.67 o 
  10   3  10      485.80      553.01     18.32 o 
  -9   4  10      201.87      206.81     13.36 o 
  -8   4  10      789.90      854.21     18.21 o 
  -7   4  10        0.48        1.20      1.62 o 
  -6   4  10      578.55      604.10     13.59 o 
  -5   4  10      756.20      770.83     15.28 o 
  -4   4  10       10.08        6.11      1.61 o 
  -3   4  10       14.82       14.14      2.03 o 
  -2   4  10      118.08      122.50      4.61 o 
  -1   4  10      547.27      543.90     10.66 o 
   0   4  10       31.48       35.42      2.06 o 
   1   4  10     1775.50     1854.30     26.60 o 
   2   4  10       63.54       68.89      3.42 o 
   3   4  10      579.86      584.35     22.63 o 
   4   4  10      736.96      676.46     24.16 o 
   5   4  10      190.76      185.93      7.78 o 
   6   4  10      998.93      995.80     18.10 o 
   7   4  10      110.44       90.48      4.97 o 
   8   4  10        1.30        0.48      1.92 o 
   9   4  10       37.71       36.06      5.04 o 
  10   4  10        1.57        1.11      2.47 o 
  11   4  10        0.05        0.84      2.58 o 
  -9   5  10        6.61        9.56      3.62 o 
  -8   5  10       56.07       56.11      5.07 o 
  -7   5  10        9.18        4.36      1.99 o 
  -6   5  10      692.91      752.39     19.28 o 
  -5   5  10        8.08        6.47      1.86 o 
  -4   5  10      549.14      541.66     11.95 o 
  -3   5  10      485.80      437.91     10.10 o 
  -2   5  10       59.27       40.58      3.26 o 
  -1   5  10      238.84      232.28      6.39 o 
   0   5  10      303.53      296.09      5.90 o 
   1   5  10      215.48      225.74      7.53 o 
   2   5  10      806.58      831.45     19.65 o 
   3   5  10      411.39      419.79      9.48 o 
   4   5  10        1.03       -0.04      0.93 o 
   5   5  10      232.96      239.72      7.25 o 
   6   5  10      350.49      348.84      9.96 o 
   7   5  10       21.75       23.14      2.84 o 
   8   5  10      169.26      173.77      8.88 o 
   9   5  10       45.59       49.43      5.96 o 
  10   5  10      207.58      219.51     16.14 o 
  11   5  10       64.54       83.76      8.33 o 
  -8   6  10      172.34      166.99      8.55 o 
  -7   6  10        6.05        5.14      2.02 o 
  -6   6  10        1.16        1.49      2.03 o 
  -5   6  10        9.53        7.87      2.04 o 
  -4   6  10      227.31      220.68      7.20 o 
  -3   6  10      593.29      599.75     12.55 o 
  -2   6  10        0.87       -0.22      0.94 o 
  -1   6  10      106.98       70.32      3.73 o 
   0   6  10       38.51       30.71      2.57 o 
   1   6  10        1.74        1.41      0.75 o 
   2   6  10      127.72      115.96      4.41 o 
   3   6  10       13.69       18.92      2.21 o 
   4   6  10       10.24        5.77      1.39 o 
   5   6  10       11.35       10.26      1.87 o 
   6   6  10      748.03      774.64     21.55 o 
   7   6  10      172.75      171.96      9.51 o 
   8   6  10      155.89      166.72      8.80 o 
   9   6  10        9.17        3.06      2.35 o 
  10   6  10      105.89      117.35     13.41 o 
  11   6  10        9.78       13.99      4.11 o 
  -8   7  10        0.60        1.85      2.99 o 
  -7   7  10      417.59      480.33     16.02 o 
  -6   7  10      217.37      204.43      7.76 o 
  -5   7  10      418.30      428.46     11.18 o 
  -4   7  10      272.32      270.52      8.25 o 
  -3   7  10      306.88      315.09      8.66 o 
  -2   7  10      233.38      215.19      6.76 o 
  -1   7  10      372.85      364.26      8.81 o 
   0   7  10      563.12      540.45     13.99 o 
   1   7  10      274.82      240.87      8.63 o 
   2   7  10       46.91       42.52      3.09 o 
   3   7  10      503.82      520.22     18.93 o 
   4   7  10      237.48      245.83     11.43 o 
   5   7  10       61.63       47.90      3.59 o 
   6   7  10      633.95      644.80     20.34 o 
   7   7  10      342.60      332.46     26.65 o 
   8   7  10       30.77       25.01      4.19 o 
   9   7  10      187.70      159.22      9.03 o 
  10   7  10       81.47       75.45     16.28 o 
  11   7  10      194.89      208.62     11.39 o 
  -7   8  10      239.67      253.15     11.66 o 
  -6   8  10      488.90      492.74     16.13 o 
  -5   8  10       64.87       60.13      4.68 o 
  -4   8  10       17.01       14.23      2.44 o 
  -3   8  10        1.66        0.65      1.21 o 
  -2   8  10     1732.41     1787.21     27.52 o 
  -1   8  10      601.44      656.16     13.16 o 
   0   8  10       29.34       22.24      3.27 o 
   1   8  10       23.05       19.11      1.87 o 
   2   8  10       78.19       76.78      3.16 o 
   3   8  10       27.63       22.75      2.50 o 
   4   8  10       92.93       85.60      4.21 o 
   5   8  10        3.65        6.20      1.64 o 
   6   8  10      308.03      255.54     10.16 o 
   7   8  10        6.56        5.49      2.35 o 
   8   8  10        6.24        2.12      3.76 o 
   9   8  10       31.48       32.80      4.96 o 
  10   8  10       16.61       19.17      4.34 o 
  11   8  10       73.84       76.47      7.92 o 
  -7   9  10       40.44       37.14      5.48 o 
  -6   9  10      456.84      552.62     17.84 o 
  -5   9  10       35.59       34.86      4.87 o 
  -4   9  10      199.39      188.58      9.02 o 
  -3   9  10      797.42      820.09     16.39 o 
  -2   9  10        2.88        6.04      1.74 o 
  -1   9  10     1028.76     1069.18     18.80 o 
   0   9  10       18.45       11.51      2.00 o 
   1   9  10      290.23      263.36      7.37 o 
   2   9  10       99.68      104.62      3.78 o 
   3   9  10      173.73      156.43      5.60 o 
   4   9  10      167.55      146.06      5.52 o 
   5   9  10      231.32      180.95      7.22 o 
   6   9  10       44.13       43.47      7.29 o 
   7   9  10      315.34      318.92     20.53 o 
   8   9  10       90.50       81.43      7.15 o 
   9   9  10        3.15       -0.20      2.24 o 
  10   9  10      167.33      190.38     10.58 o 
  11   9  10       23.70       21.11      4.74 o 
  -6  10  10       24.95       16.26      3.78 o 
  -5  10  10      274.17      279.32     17.05 o 
  -4  10  10      228.59      225.89     10.36 o 
  -3  10  10       62.73       60.87      5.93 o 
  -2  10  10       11.72        7.72      3.06 o 
  -1  10  10       44.97       44.29      3.80 o 
   0  10  10      578.57      606.11     12.80 o 
   1  10  10       10.95       10.65      1.98 o 
   2  10  10      170.87      159.89      4.96 o 
   3  10  10       11.63        8.19      1.82 o 
   4  10  10       57.45       52.58      3.83 o 
   5  10  10       21.56       19.74      3.65 o 
   6  10  10      332.81      307.20     11.60 o 
   7  10  10       12.45       12.06      3.27 o 
   8  10  10       19.38       19.50      6.98 o 
   9  10  10       14.16        8.82      3.44 o 
  10  10  10        1.52        0.37      4.54 o 
  -5  11  10       78.17       77.87      7.59 o 
  -4  11  10      269.37      294.22     19.57 o 
  -3  11  10       50.27       42.22      8.82 o 
  -2  11  10      419.62      434.19     14.30 o 
  -1  11  10      243.24      230.52     16.14 o 
   0  11  10        1.65        2.79      1.58 o 
   1  11  10        1.96       -0.37      1.33 o 
   2  11  10      492.96      508.71     11.49 o 
   3  11  10     1835.18     1892.76     28.99 o 
   4  11  10       33.79       32.43      3.26 o 
   5  11  10       51.90       51.47      5.25 o 
   6  11  10        0.63        1.79      2.43 o 
   7  11  10       27.36       22.99      4.02 o 
   8  11  10        8.51        7.39      2.82 o 
   9  11  10       70.80       57.05      6.64 o 
  10  11  10       30.44       29.59      5.16 o 
  -4  12  10      277.29      342.12     41.34 o 
  -3  12  10        1.20        4.24      2.49 o 
  -2  12  10      282.45      315.68     12.48 o 
  -1  12  10        0.12       -0.16      1.84 o 
   0  12  10        7.21        9.11      2.64 o 
   1  12  10       17.57       19.70      3.37 o 
   2  12  10      221.57      215.55      7.24 o 
   3  12  10        1.16        3.69      1.67 o 
   4  12  10       81.96       74.99      6.02 o 
   5  12  10       17.71       12.29      3.05 o 
   6  12  10       81.05       81.82      6.76 o 
   7  12  10       54.65       44.42      5.42 o 
   8  12  10        6.35        6.41      2.95 o 
   9  12  10      136.34      135.08     10.64 o 
  10  12  10      148.26      200.61     11.36 o 
  -3  13  10       71.08       62.59      7.05 o 
  -2  13  10      121.35      131.11     12.74 o 
  -1  13  10        5.88       10.39      3.06 o 
   0  13  10       76.58       90.23      7.04 o 
   1  13  10       75.28       72.71      6.18 o 
   2  13  10       34.86       31.31      4.52 o 
   3  13  10      187.86      184.52     11.89 o 
   4  13  10      147.42      155.22     18.98 o 
   5  13  10      817.90      919.02     43.59 o 
   6  13  10      250.58      247.54     10.89 o 
   7  13  10       17.94       17.64      4.12 o 
   8  13  10        5.67        8.27      3.07 o 
   9  13  10       88.90       77.99     11.48 o 
  -2  14  10       75.51       68.31      7.26 o 
  -1  14  10      145.87      178.50      9.67 o 
   0  14  10        0.04        3.10      2.49 o 
   1  14  10       95.54      103.57      7.54 o 
   2  14  10      125.31      146.87      7.97 o 
   3  14  10       24.09       37.52      6.86 o 
   4  14  10       14.07       22.51      5.60 o 
   5  14  10      269.20      323.92     17.98 o 
   6  14  10       27.57       35.95      5.15 o 
   7  14  10        0.00        4.95      2.81 o 
   8  14  10      132.50      150.10      9.60 o 
   0  15  10      144.70      201.58     10.40 o 
   1  15  10       17.88       15.96      3.78 o 
   2  15  10       10.53        9.95      4.66 o 
   3  15  10       31.45       21.57      5.94 o 
   5  15  10        4.10       12.47      4.72 o 
   6  15  10       15.15       16.64      5.39 o 
   7  15  10      177.33      207.96     15.54 o 
   3  16  10      119.02      134.05     12.77 o 
  -5 -10  11        1.22        5.48      2.86 o 
  -4 -10  11       21.12       21.28      4.20 o 
  -3 -10  11       99.51      124.94     13.77 o 
  -2 -10  11        9.08       10.29      4.77 o 
  -1 -10  11      230.39      246.90     11.92 o 
  -6  -9  11       67.24       75.66      7.34 o 
  -5  -9  11        0.02       -0.14      2.61 o 
  -4  -9  11       17.09       17.84      3.93 o 
  -3  -9  11      126.74      128.83      8.24 o 
  -2  -9  11      119.69      111.33     12.62 o 
  -1  -9  11        0.00       -2.67      1.81 o 
   0  -9  11      133.38      152.83     15.26 o 
   1  -9  11      115.41       99.61      6.91 o 
  -7  -8  11      156.26      164.85     13.78 o 
  -6  -8  11        0.12        1.79      3.58 o 
  -5  -8  11        4.86        6.11      2.73 o 
  -4  -8  11       65.09       61.38      6.30 o 
  -3  -8  11      196.90      185.76      9.33 o 
  -2  -8  11        0.84        1.11      2.05 o 
  -1  -8  11       46.81       50.75      4.83 o 
   0  -8  11      496.39      541.61     13.97 o 
   1  -8  11        9.25        7.79      2.42 o 
   2  -8  11        0.63       -1.21      2.44 o 
   3  -8  11       50.10       47.94      5.11 o 
  -8  -7  11        3.08       -0.16      2.87 o 
  -7  -7  11      308.44      312.20     18.29 o 
  -6  -7  11        7.62        7.26      4.02 o 
  -5  -7  11       39.96       35.28      4.80 o 
  -4  -7  11        0.39        2.66      2.27 o 
  -3  -7  11      102.61       91.45      7.33 o 
  -2  -7  11       83.28       73.49     11.07 o 
  -1  -7  11      277.98      272.72      8.95 o 
   0  -7  11      155.90      141.97      6.56 o 
   1  -7  11      122.41      104.16      6.72 o 
   2  -7  11     1139.46     1195.21     23.33 o 
   3  -7  11        0.40        1.84      2.23 o 
   4  -7  11        6.88        3.22      3.84 o 
  -9  -6  11       39.73       46.12      6.26 o 
  -8  -6  11       87.05       92.25      7.92 o 
  -7  -6  11      169.90      164.22      8.81 o 
  -6  -6  11      168.35      146.44      8.00 o 
  -5  -6  11        1.13        3.18      3.32 o 
  -4  -6  11        0.06       -0.73      1.90 o 
  -3  -6  11       83.84       72.38      4.74 o 
  -2  -6  11       49.30       39.17      3.71 o 
  -1  -6  11      530.72      541.45     12.81 o 
   0  -6  11       72.77       70.38      8.99 o 
   1  -6  11       42.98       30.81      3.66 o 
   2  -6  11       91.24       81.30      5.78 o 
   3  -6  11       56.80       61.86      5.47 o 
   4  -6  11        6.23        8.58      3.28 o 
   5  -6  11       77.77       69.01      7.00 o 
  -9  -5  11       67.05       68.71      7.30 o 
  -8  -5  11      325.93      329.32     13.28 o 
  -7  -5  11      123.94      132.28     21.26 o 
  -6  -5  11      678.17      709.22     21.51 o 
  -5  -5  11      321.14      303.57     11.08 o 
  -4  -5  11      122.05      113.31      5.22 o 
  -3  -5  11       75.06       75.97      8.55 o 
  -2  -5  11      180.17      192.64      6.70 o 
  -1  -5  11       21.57       19.20      3.42 o 
   0  -5  11       15.91       12.74      2.48 o 
   1  -5  11       10.93       13.09      2.47 o 
   2  -5  11      842.60      826.02     17.36 o 
   3  -5  11      460.80      494.92     13.11 o 
   4  -5  11       76.13       60.43      5.35 o 
   5  -5  11       88.28       93.49      6.49 o 
   6  -5  11       80.63       90.59      8.40 o 
  -9  -4  11       21.04       24.19      4.63 o 
  -8  -4  11       96.06       77.13      7.10 o 
  -7  -4  11        6.78        3.37      2.36 o 
  -6  -4  11      802.41      830.07     21.03 o 
  -5  -4  11       22.23       29.75      7.52 o 
  -4  -4  11      842.66      849.37     21.35 o 
  -3  -4  11      549.17      554.12     14.20 o 
  -2  -4  11       39.72       25.67      2.75 o 
  -1  -4  11        3.05        2.18      1.36 o 
   0  -4  11        9.33       10.56      2.07 o 
   1  -4  11      983.63     1039.43     23.01 o 
   2  -4  11       60.60       45.08      4.36 o 
   3  -4  11       36.79       33.72      3.73 o 
   4  -4  11      183.23      161.15      8.78 o 
   5  -4  11        0.12        0.22      1.64 o 
   6  -4  11       28.59       33.81      5.06 o 
   7  -4  11       12.52        2.90      2.64 o 
  -9  -3  11        0.22        1.26      3.70 o 
  -8  -3  11       16.63       17.45      3.62 o 
  -7  -3  11      216.12      206.62      9.78 o 
  -6  -3  11       81.20       76.37      6.29 o 
  -5  -3  11      128.76      115.29      6.53 o 
  -4  -3  11       20.93       28.89      5.09 o 
  -3  -3  11       86.66       94.30      4.01 o 
  -2  -3  11       78.95       87.63      3.20 o 
  -1  -3  11     1636.82     1662.22     22.04 o 
   0  -3  11        3.80        4.99      1.38 o 
   1  -3  11       35.03       33.55      3.37 o 
   2  -3  11       56.30       40.27      3.73 o 
   3  -3  11      486.10      508.72     12.47 o 
   4  -3  11      395.11      383.29     10.83 o 
   5  -3  11        0.01       -0.03      1.70 o 
   6  -3  11        1.84        0.62      2.30 o 
   7  -3  11      725.69      784.09     31.03 o 
 -10  -2  11        0.09       -0.70      3.37 o 
  -9  -2  11      124.28      114.08      8.80 o 
  -8  -2  11        8.72        9.64      3.26 o 
  -7  -2  11       73.97       70.85      6.40 o 
  -6  -2  11       36.37       23.72      3.68 o 
  -5  -2  11      169.95      141.08      5.63 o 
  -4  -2  11     1333.40     1335.72     26.39 o 
  -3  -2  11      239.28      231.99      5.13 o 
  -2  -2  11        9.21        5.24      1.23 o 
  -1  -2  11       18.11       16.58      1.93 o 
   0  -2  11      159.59      158.84      4.87 o 
   1  -2  11        0.91        2.01      1.05 o 
   2  -2  11      501.33      502.35      9.79 o 
   3  -2  11       21.87       19.25      2.67 o 
   4  -2  11      308.43      295.23      8.99 o 
   5  -2  11       16.32       10.86      2.71 o 
   6  -2  11       48.03       45.41      5.39 o 
   7  -2  11        3.04        1.13      2.40 o 
   8  -2  11        3.08        2.89      2.53 o 
 -10  -1  11        6.68        6.58      3.56 o 
  -9  -1  11      393.87      424.27     28.59 o 
  -8  -1  11        0.43        1.80      2.20 o 
  -7  -1  11      175.01      167.83     13.34 o 
  -6  -1  11       13.81       14.75      3.11 o 
  -5  -1  11       67.09       63.31      5.75 o 
  -4  -1  11       12.38        9.52      1.91 o 
  -3  -1  11        9.38        9.43      1.80 o 
  -2  -1  11      616.47      598.02      8.86 o 
  -1  -1  11      646.42      651.73     10.76 o 
   0  -1  11      141.81      135.66      4.33 o 
   1  -1  11       66.20       58.00      3.21 o 
   2  -1  11       70.18       68.93      3.63 o 
   3  -1  11      186.59      180.82      7.11 o 
   4  -1  11       82.33       61.99      6.10 o 
   5  -1  11      566.24      563.83     16.45 o 
   6  -1  11      167.58      165.65      8.59 o 
   7  -1  11       48.17       30.71      4.60 o 
   8  -1  11      454.81      476.60     16.45 o 
   9  -1  11        6.53        4.12      2.46 o 
 -10   0  11       98.68       84.26      8.32 o 
  -9   0  11       28.33       34.01      5.18 o 
  -8   0  11      388.06      407.61     14.81 o 
  -7   0  11       15.13       12.63      2.96 o 
  -6   0  11      245.98      224.38     11.65 o 
  -5   0  11        9.43        5.85      1.62 o 
  -4   0  11       38.36       41.48      3.39 o 
  -3   0  11      171.97      168.40      5.72 o 
  -2   0  11      358.52      340.52      6.01 o 
  -1   0  11       29.46       23.26      1.99 o 
   0   0  11        0.18        2.67      1.00 o 
   1   0  11     1938.72     2016.25     25.22 o 
   2   0  11       10.74       11.45      1.65 o 
   3   0  11      308.05      303.91      8.39 o 
   4   0  11      209.25      212.65      7.07 o 
   5   0  11       33.35       26.13      3.09 o 
   6   0  11      335.08      320.94      9.46 o 
   7   0  11       39.31       36.39      5.87 o 
   8   0  11       56.97       49.82      5.67 o 
   9   0  11       20.74       28.68      4.49 o 
  -9   1  11       78.78       86.05      8.06 o 
  -8   1  11        2.62       -0.83      4.27 o 
  -7   1  11       69.93       69.20      6.49 o 
  -6   1  11      494.88      504.49     12.01 o 
  -5   1  11        3.00        3.15      1.46 o 
  -4   1  11       59.71       46.12      3.58 o 
  -3   1  11       31.16       23.29      4.51 o 
  -2   1  11       19.38       20.99      2.31 o 
  -1   1  11      777.26      791.67     10.38 o 
   0   1  11       19.94       19.44      1.83 o 
   1   1  11      795.46      793.46     14.57 o 
   2   1  11     2100.75     2157.36     52.44 o 
   3   1  11      443.95      462.11     10.65 o 
   4   1  11       70.03       61.43      4.14 o 
   5   1  11        0.27        0.11      1.31 o 
   6   1  11        7.12        5.28      1.86 o 
   7   1  11      245.77      217.54      7.82 o 
   8   1  11        2.10        2.10      2.15 o 
   9   1  11       23.25       23.82      6.21 o 
  -9   2  11       90.97       87.46     12.41 o 
  -8   2  11        4.83        3.14      3.53 o 
  -7   2  11      292.67      296.78     19.14 o 
  -6   2  11       23.56       19.81      3.26 o 
  -5   2  11        8.93        7.38      1.74 o 
  -4   2  11       72.71       66.20      4.12 o 
  -3   2  11     1064.19     1106.13     18.65 o 
  -2   2  11        2.27        2.85      1.14 o 
  -1   2  11     1425.08     1486.02     19.08 o 
   0   2  11      539.36      524.44     10.66 o 
   1   2  11       20.25       19.34      2.19 o 
   2   2  11      133.33      115.21      5.18 o 
   3   2  11      125.76      128.64      5.15 o 
   4   2  11       77.52       71.81      4.37 o 
   5   2  11      632.10      605.87     13.19 o 
   6   2  11      165.64      152.38      6.97 o 
   7   2  11       27.09       17.76      2.73 o 
   8   2  11        4.52        2.60      1.59 o 
   9   2  11       15.93       11.13      3.52 o 
  10   2  11      201.08      277.75     18.28 o 
  -9   3  11      108.95      115.13     13.88 o 
  -8   3  11        6.03        5.86      2.90 o 
  -7   3  11        4.08        6.45      2.05 o 
  -6   3  11      806.20      846.45     16.93 o 
  -5   3  11       93.59       84.03      4.91 o 
  -4   3  11       15.45       16.66      2.36 o 
  -3   3  11      122.30      104.09      4.51 o 
  -2   3  11        9.43        6.97      1.49 o 
  -1   3  11      148.27      139.58      5.29 o 
   0   3  11      713.93      713.30     17.91 o 
   1   3  11        0.32        0.51      0.98 o 
   2   3  11        9.39        6.00      1.43 o 
   3   3  11      918.27      902.73     16.33 o 
   4   3  11     3083.32     3102.11     43.07 o 
   5   3  11       50.80       36.66      4.10 o 
   6   3  11       28.81       27.15      3.15 o 
   7   3  11       20.36       14.25      2.51 o 
   8   3  11      166.32      164.59      7.32 o 
   9   3  11      253.44      234.95     14.45 o 
  10   3  11        2.32        4.08      2.95 o 
  -9   4  11        0.09       -2.23      2.54 o 
  -8   4  11        3.27       -0.02      1.87 o 
  -7   4  11      616.83      668.21     15.28 o 
  -6   4  11      110.16      103.66      5.44 o 
  -5   4  11      207.92      207.43      7.20 o 
  -4   4  11       84.32       85.12      4.81 o 
  -3   4  11        3.24        1.05      1.19 o 
  -2   4  11     1661.79     1696.42     32.19 o 
  -1   4  11        1.98        1.86      1.07 o 
   0   4  11        7.41        4.46      1.19 o 
   1   4  11      305.34      311.56      8.20 o 
   2   4  11      231.70      203.07      6.19 o 
   3   4  11      636.33      641.01     35.98 o 
   4   4  11      641.12      638.41     13.13 o 
   5   4  11      402.14      414.33     15.85 o 
   6   4  11     1467.47     1412.37     23.72 o 
   7   4  11       39.97       42.99      4.00 o 
   8   4  11       27.37       30.23      4.56 o 
   9   4  11      165.85      171.85      9.49 o 
  10   4  11      137.65      156.67      9.37 o 
  -8   5  11       27.22       23.54      3.49 o 
  -7   5  11        0.34        1.47      1.80 o 
  -6   5  11      522.70      514.37     12.70 o 
  -5   5  11      445.96      437.17     11.11 o 
  -4   5  11     1813.68     1945.87     29.89 o 
  -3   5  11      132.70      133.03      5.39 o 
  -2   5  11        1.96        1.92      1.16 o 
  -1   5  11      423.27      414.49      9.38 o 
   0   5  11       47.31       48.50      3.96 o 
   1   5  11     1100.37     1057.23     29.01 o 
   2   5  11      293.66      291.14      7.66 o 
   3   5  11        6.20        9.58      1.71 o 
   4   5  11      464.25      440.08     10.33 o 
   5   5  11       34.33       26.59      3.08 o 
   6   5  11       12.46       14.84      2.42 o 
   7   5  11     2719.99     2787.31     40.86 o 
   8   5  11      197.49      210.86     14.20 o 
   9   5  11      488.32      467.65     17.34 o 
  10   5  11        4.74        5.34      2.63 o 
  -8   6  11        0.29       -1.70      1.88 o 
  -7   6  11      166.78      169.17      7.34 o 
  -6   6  11       48.85       38.16      3.92 o 
  -5   6  11      216.74      199.26     10.75 o 
  -4   6  11     1526.85     1555.95     35.60 o 
  -3   6  11      171.95      158.74      6.02 o 
  -2   6  11      454.42      446.23     18.96 o 
  -1   6  11       46.90       33.23      2.90 o 
   0   6  11       21.96       24.02      2.43 o 
   1   6  11       29.66       32.58      2.75 o 
   2   6  11      844.53      877.36     16.14 o 
   3   6  11      123.78      136.55      5.14 o 
   4   6  11      650.54      616.95     12.78 o 
   5   6  11        4.94        4.99      1.64 o 
   6   6  11      361.92      379.36     14.85 o 
   7   6  11       29.37       28.23      4.34 o 
   8   6  11       50.41       37.02      4.99 o 
   9   6  11      262.58      250.77     11.63 o 
  10   6  11       83.44       94.53     14.92 o 
  -7   7  11        6.91        9.08      2.42 o 
  -6   7  11        0.58        0.09      2.25 o 
  -5   7  11      152.82      147.84      8.17 o 
  -4   7  11       20.88       18.24      2.62 o 
  -3   7  11       21.26       18.58      2.56 o 
  -2   7  11      136.42      125.16      5.23 o 
  -1   7  11      635.54      636.02     12.84 o 
   0   7  11      757.51      746.33     13.95 o 
   1   7  11       58.51       52.43      3.42 o 
   2   7  11        3.01        2.43      1.09 o 
   3   7  11      162.85      180.12      6.05 o 
   4   7  11      129.05      122.72      6.38 o 
   5   7  11      135.91      125.74      5.28 o 
   6   7  11      951.36     1025.25     29.88 o 
   7   7  11       67.31       57.24      5.99 o 
   8   7  11      334.72      355.15     13.52 o 
   9   7  11       23.39       21.23      4.18 o 
  10   7  11      284.63      300.52     13.49 o 
  -7   8  11       64.33       69.15      7.10 o 
  -6   8  11      101.54       94.15      9.29 o 
  -5   8  11      376.08      407.23     11.33 o 
  -4   8  11        5.17        6.36      2.33 o 
  -3   8  11      391.36      388.18     10.23 o 
  -2   8  11       37.46       32.84      3.22 o 
  -1   8  11     2060.37     2085.93     31.04 o 
   0   8  11      403.88      409.24      9.68 o 
   1   8  11        3.41        6.13      1.99 o 
   2   8  11      141.48      135.47      5.13 o 
   3   8  11     1168.09     1201.76     25.64 o 
   4   8  11       43.40       38.41      3.36 o 
   5   8  11       64.82       68.09      4.37 o 
   6   8  11       36.14       30.73      4.29 o 
   7   8  11        0.08        0.14      3.56 o 
   8   8  11      363.39      384.52     14.29 o 
   9   8  11      352.40      349.65     14.12 o 
  10   8  11       99.79       81.22      7.97 o 
  -6   9  11       81.56       97.38      8.21 o 
  -5   9  11       34.42       26.38      4.22 o 
  -4   9  11       28.56       25.89      3.28 o 
  -3   9  11      167.51      157.46      6.39 o 
  -2   9  11      398.10      415.47     10.59 o 
  -1   9  11        5.06        3.99      1.52 o 
   0   9  11      315.44      299.67      8.31 o 
   1   9  11       17.72       14.78      2.15 o 
   2   9  11      328.65      353.49      9.00 o 
   3   9  11       31.68       22.72      3.85 o 
   4   9  11      226.29      209.29      6.87 o 
   5   9  11      347.03      328.93      9.06 o 
   6   9  11       47.70       48.40      5.99 o 
   7   9  11      253.29      242.71     10.70 o 
   8   9  11       79.54       52.04      6.03 o 
   9   9  11      939.82     1023.20     46.79 o 
  10   9  11      246.11      291.78     13.47 o 
  -6  10  11       14.31       18.04     10.68 o 
  -5  10  11      131.55      130.89     18.43 o 
  -4  10  11       42.19       35.70      4.98 o 
  -3  10  11      120.21      121.60      7.28 o 
  -2  10  11        1.92        1.06      1.52 o 
  -1  10  11       71.43       66.22      6.78 o 
   0  10  11      170.85      147.24      7.58 o 
   1  10  11      390.48      374.89      9.60 o 
   2  10  11      121.47      102.99      5.97 o 
   3  10  11       24.13       14.32      2.18 o 
   4  10  11      222.75      185.26      6.57 o 
   5  10  11        9.23        5.32      2.22 o 
   6  10  11        5.60        3.54      2.09 o 
   7  10  11      374.35      368.03     13.57 o 
   8  10  11      175.55      190.53     10.02 o 
   9  10  11       80.24       65.53      7.02 o 
  10  10  11        4.45        2.48      2.97 o 
  -5  11  11      403.37      431.47     22.58 o 
  -4  11  11      146.59      185.24      9.82 o 
  -3  11  11       88.03       91.84      7.41 o 
  -2  11  11      559.39      575.81     17.00 o 
  -1  11  11       19.81       14.69      3.18 o 
   0  11  11      106.64      108.87      5.33 o 
   1  11  11      313.70      297.06      8.62 o 
   2  11  11       28.11       36.28      7.45 o 
   3  11  11      129.78      144.73      5.84 o 
   4  11  11       33.64       26.31      2.97 o 
   5  11  11        0.76        0.00      1.77 o 
   6  11  11      446.96      417.21     14.26 o 
   7  11  11      205.60      207.72     10.11 o 
   8  11  11       57.10       51.44      6.14 o 
   9  11  11        0.24       -0.21      2.55 o 
  10  11  11        0.13        1.24      2.96 o 
  -4  12  11      667.21      780.61     22.51 o 
  -3  12  11      120.84      133.52      9.01 o 
  -2  12  11        9.25        1.62      4.71 o 
  -1  12  11       14.15       21.54      5.26 o 
   0  12  11      178.73      167.26      8.39 o 
   1  12  11       14.81       16.85      3.23 o 
   2  12  11       11.28        9.43      2.64 o 
   3  12  11      722.40      771.87     37.54 o 
   4  12  11        0.40        0.37      1.82 o 
   5  12  11        1.20        4.06      2.97 o 
   6  12  11       43.80       46.55      5.65 o 
   7  12  11        1.93        1.31      2.57 o 
   8  12  11       53.13       52.87      6.31 o 
   9  12  11      321.73      369.58     15.21 o 
  -3  13  11        8.32        2.37      2.69 o 
  -2  13  11        0.52       -0.38      2.23 o 
  -1  13  11      852.42      965.83     24.47 o 
   0  13  11       39.35       43.00      5.18 o 
   1  13  11      207.23      221.71     17.25 o 
   2  13  11        2.73        4.52      2.94 o 
   3  13  11       44.44       51.63      7.23 o 
   4  13  11       95.78       94.11      6.98 o 
   5  13  11        2.07       -0.11      2.09 o 
   6  13  11       13.09       17.02      3.72 o 
   7  13  11       13.46       12.54      3.76 o 
   8  13  11       91.10      106.15     11.35 o 
   9  13  11       12.15        8.25      3.44 o 
  -1  14  11        1.00        0.20      2.78 o 
   0  14  11        0.02        0.59      2.35 o 
   1  14  11      105.04      105.88      7.73 o 
   2  14  11       32.93       38.04      6.86 o 
   5  14  11      257.67      278.28     16.65 o 
   6  14  11       81.88       75.41      7.15 o 
   7  14  11        6.99        6.20      3.06 o 
   8  14  11       61.69       77.14      7.64 o 
   1  15  11        0.01       -0.44      2.61 o 
   6  15  11        6.55        5.83      4.64 o 
  -5  -9  12       34.52       39.66      5.63 o 
  -4  -9  12      104.28      115.50     12.77 o 
  -3  -9  12       52.38       58.52     10.05 o 
  -2  -9  12        0.97        0.70      2.88 o 
  -1  -9  12      198.92      193.06      8.49 o 
   0  -9  12       89.11      112.21      7.37 o 
  -6  -8  12      220.58      279.37     17.37 o 
  -5  -8  12       37.55       42.10      5.53 o 
  -4  -8  12        0.67        3.58      3.51 o 
  -3  -8  12       38.96       37.72      7.81 o 
  -2  -8  12        8.49        6.68      3.98 o 
  -1  -8  12      209.21      191.95      8.04 o 
   0  -8  12      206.32      193.11      8.28 o 
   1  -8  12       63.97       62.71      5.67 o 
   2  -8  12       63.21       62.16      5.84 o 
  -7  -7  12       86.38       70.75     10.35 o 
  -6  -7  12       35.76       39.47      7.92 o 
  -5  -7  12       90.91       95.47     10.50 o 
  -4  -7  12      144.45      179.97     20.64 o 
  -3  -7  12        0.08       -1.19      2.90 o 
  -2  -7  12       25.04       28.23      3.91 o 
  -1  -7  12      330.86      325.21     10.18 o 
   0  -7  12       48.16       41.04      4.39 o 
   1  -7  12       39.23       39.68      5.69 o 
   2  -7  12        2.14        4.41      2.09 o 
   3  -7  12        8.28        5.78      2.67 o 
  -8  -6  12      577.95      640.58     20.04 o 
  -7  -6  12      317.33      377.53     14.19 o 
  -6  -6  12      127.43      115.87      7.62 o 
  -5  -6  12       36.68       26.18      5.99 o 
  -4  -6  12       15.75        8.70      2.78 o 
  -3  -6  12      134.49      136.88     10.96 o 
  -2  -6  12      149.42      164.03      6.75 o 
  -1  -6  12      318.46      347.71     11.91 o 
   0  -6  12        7.79        5.95      2.11 o 
   1  -6  12        1.09        0.31      1.68 o 
   2  -6  12       92.74       74.81      5.93 o 
   3  -6  12      195.32      178.40      8.04 o 
   4  -6  12      178.94      181.49      8.30 o 
  -8  -5  12       72.91       74.51     12.72 o 
  -7  -5  12       25.21       19.81      5.88 o 
  -6  -5  12      209.70      191.32     15.83 o 
  -5  -5  12      115.28      115.10      6.93 o 
  -4  -5  12      680.62      733.90     18.79 o 
  -3  -5  12       15.91       10.29      2.16 o 
  -2  -5  12      508.11      507.81     16.87 o 
  -1  -5  12      104.67       83.76      5.30 o 
   0  -5  12      303.12      300.58      9.29 o 
   1  -5  12      384.88      391.46     11.13 o 
   2  -5  12       19.14       12.89      2.65 o 
   3  -5  12      366.19      333.69     12.10 o 
   4  -5  12       27.26       23.26      3.56 o 
   5  -5  12       10.15        5.34      2.42 o 
  -9  -4  12      146.81      144.44      9.65 o 
  -8  -4  12        2.41        3.95      3.57 o 
  -7  -4  12        5.68        2.84      2.57 o 
  -6  -4  12      113.28       99.66      7.28 o 
  -5  -4  12      476.26      525.65     15.67 o 
  -4  -4  12      563.90      602.35     13.15 o 
  -3  -4  12      168.98      165.63      6.23 o 
  -2  -4  12      255.81      260.47      7.92 o 
  -1  -4  12       50.14       52.82      4.17 o 
   0  -4  12       14.61       10.08      2.13 o 
   1  -4  12      807.38      869.25     17.52 o 
   2  -4  12       38.89       31.64      3.60 o 
   3  -4  12      134.57      143.17      6.67 o 
   4  -4  12       70.68       68.81      5.74 o 
   5  -4  12       64.30       50.18      6.13 o 
   6  -4  12        0.42        3.25      2.33 o 
  -9  -3  12       33.76       37.52      5.90 o 
  -8  -3  12       17.59       23.03      5.60 o 
  -7  -3  12      219.49      209.84     10.11 o 
  -6  -3  12       14.82       13.01      3.13 o 
  -5  -3  12       75.88       74.37      8.69 o 
  -4  -3  12       18.12       10.77      4.30 o 
  -3  -3  12      400.55      367.71      7.98 o 
  -2  -3  12      510.60      470.68      9.37 o 
  -1  -3  12      965.54     1021.89     15.72 o 
   0  -3  12      239.66      224.22      7.36 o 
   1  -3  12      101.99       98.77      5.29 o 
   2  -3  12      488.26      498.07     12.23 o 
   3  -3  12        4.91        4.02      1.94 o 
   4  -3  12       70.40       49.94     10.30 o 
   5  -3  12       64.52       41.69      7.68 o 
   6  -3  12       73.38       77.07     13.29 o 
   7  -3  12      435.93      457.13     16.88 o 
  -9  -2  12      104.46      118.02      9.25 o 
  -8  -2  12       16.99       18.90      4.07 o 
  -7  -2  12        0.32       -2.55      1.70 o 
  -6  -2  12      189.23      195.88      9.27 o 
  -5  -2  12      106.62       99.37      7.62 o 
  -4  -2  12        9.86       12.80      2.29 o 
  -3  -2  12     1075.12     1085.72     18.85 o 
  -2  -2  12       41.82       35.21      2.73 o 
  -1  -2  12      700.58      727.71     12.23 o 
   0  -2  12      602.75      592.35     10.84 o 
   1  -2  12      102.04       99.14      4.20 o 
   2  -2  12      245.18      219.80      7.47 o 
   3  -2  12       74.84       75.09      5.10 o 
   4  -2  12     2108.99     2205.69     42.80 o 
   5  -2  12       18.06       16.18      3.52 o 
   6  -2  12      190.04      165.11     12.98 o 
   7  -2  12        1.69        1.45      1.97 o 
  -9  -1  12       25.30       27.62      5.56 o 
  -8  -1  12       71.40       84.85      7.59 o 
  -7  -1  12      101.75      100.17      7.54 o 
  -6  -1  12      471.56      472.43     27.32 o 
  -5  -1  12      189.21      171.31      6.43 o 
  -4  -1  12        5.77        7.92      1.91 o 
  -3  -1  12     1498.30     1487.71     23.66 o 
  -2  -1  12      689.53      734.99     11.84 o 
  -1  -1  12       34.35       24.83      2.28 o 
   0  -1  12     1965.54     2041.70     25.97 o 
   1  -1  12        2.03        1.27      1.10 o 
   2  -1  12      277.32      255.98      8.33 o 
   3  -1  12      971.58      998.87     18.52 o 
   4  -1  12        1.34       -0.61      1.68 o 
   5  -1  12        0.03        0.36      1.58 o 
   6  -1  12      234.31      256.79     11.25 o 
   7  -1  12      168.60      176.78     10.28 o 
   8  -1  12      414.38      418.86     15.77 o 
  -9   0  12      255.58      257.83     12.54 o 
  -8   0  12      600.69      627.35     28.19 o 
  -7   0  12       75.83       66.70      6.43 o 
  -6   0  12       49.97       43.70      4.06 o 
  -5   0  12       11.77        7.01      1.84 o 
  -4   0  12       15.96        8.41      1.93 o 
  -3   0  12      417.46      429.79     15.82 o 
  -2   0  12      152.46      142.93      8.74 o 
  -1   0  12      173.67      137.69      5.02 o 
   0   0  12       39.10       34.35      2.58 o 
   1   0  12      596.13      572.44     15.53 o 
   2   0  12     2012.31     2127.31     31.83 o 
   3   0  12      341.27      336.51      9.27 o 
   4   0  12       78.21       63.52      5.03 o 
   5   0  12       27.59       25.16      3.85 o 
   6   0  12       63.90       61.74      6.09 o 
   7   0  12       80.84       54.24      5.90 o 
   8   0  12      202.23      208.55     22.01 o 
  -9   1  12       23.64       18.71      4.36 o 
  -8   1  12      263.13      250.20     11.51 o 
  -7   1  12        0.18        2.57      2.22 o 
  -6   1  12       11.96        8.43      2.04 o 
  -5   1  12     1363.18     1342.75     22.82 o 
  -4   1  12       38.58       39.22      3.50 o 
  -3   1  12        6.18        7.77      2.00 o 
  -2   1  12      268.91      237.03      8.75 o 
  -1   1  12      239.78      234.85      5.56 o 
   0   1  12        3.01        3.96      1.29 o 
   1   1  12      146.34      119.92      4.94 o 
   2   1  12      401.88      389.52     13.45 o 
   3   1  12      756.52      757.66     17.67 o 
   4   1  12      597.15      593.44     18.10 o 
   5   1  12      210.04      196.70      7.71 o 
   6   1  12       47.02       41.65      3.99 o 
   7   1  12      302.95      272.42      9.32 o 
   8   1  12        8.24        6.75      4.59 o 
   9   1  12       25.71       16.64      3.84 o 
  -9   2  12       11.24        6.50      3.40 o 
  -8   2  12       58.92       52.47      6.31 o 
  -7   2  12        0.11       -0.17      1.61 o 
  -6   2  12        3.88        5.66      1.79 o 
  -5   2  12       41.46       31.05      3.28 o 
  -4   2  12        3.66        3.56      1.50 o 
  -3   2  12      319.48      305.62      8.33 o 
  -2   2  12       32.61       27.80      2.68 o 
  -1   2  12        0.00        0.10      1.35 o 
   0   2  12      277.03      254.86      7.12 o 
   1   2  12      776.19      750.54     14.38 o 
   2   2  12      516.55      524.84     11.56 o 
   3   2  12       21.86       19.81      3.99 o 
   4   2  12      202.14      188.29     10.63 o 
   5   2  12        0.94        2.39      1.51 o 
   6   2  12      113.80      104.62      5.95 o 
   7   2  12      185.41      181.62      7.27 o 
   8   2  12       17.13       12.04      2.56 o 
   9   2  12       86.12       88.26     11.33 o 
  -9   3  12      355.93      374.74     17.43 o 
  -8   3  12       56.70       73.55     13.72 o 
  -7   3  12        5.24        4.95      2.11 o 
  -6   3  12      495.72      520.02     15.51 o 
  -5   3  12       39.14       29.87      3.26 o 
  -4   3  12     1168.26     1130.48     27.34 o 
  -3   3  12      297.05      280.33      8.01 o 
  -2   3  12      297.08      277.84      7.65 o 
  -1   3  12       61.83       61.53      5.48 o 
   0   3  12      264.65      275.95     13.60 o 
   1   3  12     1216.95     1244.69     20.40 o 
   2   3  12      917.57      932.19     20.60 o 
   3   3  12      578.73      590.99     12.64 o 
   4   3  12     2331.78     2454.34     35.97 o 
   5   3  12       63.78       58.57      4.35 o 
   6   3  12       23.19       26.04      3.14 o 
   7   3  12        4.97        4.63      1.85 o 
   8   3  12      104.02      104.03      6.19 o 
   9   3  12        0.35       -0.08      2.41 o 
  -8   4  12        0.57       -1.07      1.95 o 
  -7   4  12        0.72        3.46      2.29 o 
  -6   4  12        1.50        1.53      1.65 o 
  -5   4  12       23.56       22.36      2.92 o 
  -4   4  12      111.73      101.26      4.90 o 
  -3   4  12       20.61       21.35      2.69 o 
  -2   4  12     1175.06     1227.04     25.17 o 
  -1   4  12       13.25       11.16      2.51 o 
   0   4  12     1051.39     1043.53     22.57 o 
   1   4  12      358.35      333.82     13.47 o 
   2   4  12      455.37      444.64     10.25 o 
   3   4  12       58.49       63.20      4.15 o 
   4   4  12      737.36      751.38     15.00 o 
   5   4  12        0.03        0.12      1.23 o 
   6   4  12     1828.01     1841.67     29.49 o 
   7   4  12      466.91      481.21     12.24 o 
   8   4  12      162.13      156.22      7.19 o 
   9   4  12      173.02      163.00      9.50 o 
  10   4  12       45.56       50.57      6.49 o 
  -8   5  12      218.57      229.11      8.96 o 
  -7   5  12      540.70      578.91     14.45 o 
  -6   5  12       68.94       68.59      5.15 o 
  -5   5  12       38.88       37.62      3.79 o 
  -4   5  12      170.01      167.74      6.49 o 
  -3   5  12        9.00        9.63      1.99 o 
  -2   5  12       90.22       83.30      5.05 o 
  -1   5  12      335.58      333.26     12.11 o 
   0   5  12     1124.71     1177.90     30.11 o 
   1   5  12       59.00       51.63      5.51 o 
   2   5  12      736.19      741.35     16.89 o 
   3   5  12      532.09      533.21     11.72 o 
   4   5  12      421.44      410.06     10.21 o 
   5   5  12       49.50       50.79      4.51 o 
   6   5  12       94.29       90.48      5.33 o 
   7   5  12      161.18      141.12     12.98 o 
   8   5  12      120.72      103.12     14.82 o 
   9   5  12       39.94       41.47      5.68 o 
  10   5  12        5.23       13.82      3.86 o 
  -8   6  12       34.82       43.28      5.88 o 
  -7   6  12        1.56        1.60      1.96 o 
  -6   6  12      842.13      882.97     22.28 o 
  -5   6  12        0.47       -0.17      1.44 o 
  -4   6  12      938.59      956.85     18.31 o 
  -3   6  12       64.76       55.03      4.15 o 
  -2   6  12        0.06       -0.57      1.15 o 
  -1   6  12      716.81      768.35     14.66 o 
   0   6  12       95.51       77.51      5.65 o 
   1   6  12       57.69       59.34      5.11 o 
   2   6  12      178.41      179.15      6.08 o 
   3   6  12      785.52      774.35     17.53 o 
   4   6  12      128.82      119.80      6.61 o 
   5   6  12      233.95      232.83      7.58 o 
   6   6  12       69.27       72.27      4.89 o 
   7   6  12      317.23      321.74     22.51 o 
   8   6  12       35.69       34.92      5.11 o 
   9   6  12      125.56      115.70     13.00 o 
  10   6  12      142.87      148.28     10.30 o 
  -7   7  12       29.74       39.23      5.72 o 
  -6   7  12      134.41      133.73     10.21 o 
  -5   7  12       64.96       56.31      4.71 o 
  -4   7  12       70.10       62.39      4.65 o 
  -3   7  12       27.79       20.47      3.63 o 
  -2   7  12      360.13      343.32     11.21 o 
  -1   7  12     1044.46     1047.92     18.44 o 
   0   7  12      913.36      951.91     21.63 o 
   1   7  12      518.40      499.97     14.15 o 
   2   7  12        0.11        1.50      1.17 o 
   3   7  12       43.38       47.08      3.69 o 
   4   7  12        1.85        2.03      1.31 o 
   5   7  12      716.68      734.48     15.09 o 
   6   7  12      319.09      299.77      9.02 o 
   7   7  12      829.25      755.60     20.90 o 
   8   7  12       48.11       46.40      8.16 o 
   9   7  12      173.94      171.93     28.25 o 
  10   7  12      201.70      234.80     12.07 o 
  -7   8  12       31.16       31.44      5.08 o 
  -6   8  12      281.07      290.35     10.09 o 
  -5   8  12      399.46      423.19     15.84 o 
  -4   8  12      373.01      367.86     17.76 o 
  -3   8  12      257.15      231.73      7.79 o 
  -2   8  12      123.61      110.66      8.65 o 
  -1   8  12      374.03      362.23      9.49 o 
   0   8  12       34.15       27.70      3.99 o 
   1   8  12        1.41        3.47      1.78 o 
   2   8  12       40.02       39.27      3.33 o 
   3   8  12     2018.95     2109.59     31.54 o 
   4   8  12      214.62      210.90      7.04 o 
   5   8  12       19.15       21.48      2.82 o 
   6   8  12       30.88       29.52      4.48 o 
   7   8  12       15.11       11.45      3.38 o 
   8   8  12      122.46      111.29      8.43 o 
   9   8  12       71.43       68.41      7.28 o 
  10   8  12      143.62      140.72     10.23 o 
  -6   9  12      199.27      220.28     14.93 o 
  -5   9  12        5.78        4.69      3.59 o 
  -4   9  12      221.08      224.52     10.26 o 
  -3   9  12      392.88      371.64     13.54 o 
  -2   9  12        9.04        5.36      1.78 o 
  -1   9  12      255.22      249.39      8.38 o 
   0   9  12      566.14      527.99     15.09 o 
   1   9  12      376.66      319.23     12.54 o 
   2   9  12        0.13        0.65      1.41 o 
   3   9  12      123.17      116.77      5.10 o 
   4   9  12      109.69      102.87      5.06 o 
   5   9  12      585.57      520.98     12.88 o 
   6   9  12       75.53       57.54      7.22 o 
   7   9  12       28.98       30.81      4.62 o 
   8   9  12       67.04       59.77      6.56 o 
   9   9  12       37.66       34.76      5.46 o 
  10   9  12       11.13        9.36      3.52 o 
  -5  10  12       16.26       20.17      4.08 o 
  -4  10  12      772.64      806.57     21.83 o 
  -3  10  12       33.78       34.35      4.61 o 
  -2  10  12      180.52      175.60      6.91 o 
  -1  10  12       13.04       15.06      2.57 o 
   0  10  12      321.02      305.97      8.80 o 
   1  10  12      182.18      169.12      7.99 o 
   2  10  12       98.79       95.13      6.19 o 
   3  10  12        5.91        6.47      1.87 o 
   4  10  12      711.08      743.96     15.27 o 
   5  10  12       64.77       57.39      5.69 o 
   6  10  12      228.86      207.66     10.24 o 
   7  10  12      120.49      118.70      7.94 o 
   8  10  12        0.88        2.70      2.41 o 
   9  10  12       66.44       67.78      8.29 o 
  10  10  12       19.06       22.95      5.40 o 
  -4  11  12      603.92      608.47     22.21 o 
  -3  11  12        0.27        2.71      2.50 o 
  -2  11  12        6.46       10.95      3.09 o 
  -1  11  12        2.44        3.30      1.63 o 
   0  11  12       18.97       14.67      2.43 o 
   1  11  12       41.20       46.32      5.04 o 
   2  11  12        3.21        1.71      1.88 o 
   3  11  12        1.17        1.24      2.67 o 
   4  11  12        0.33        2.95      1.55 o 
   5  11  12      142.89      139.59     15.24 o 
   6  11  12       62.38       60.32      6.16 o 
   7  11  12        0.40        1.94      2.27 o 
   8  11  12        8.20        5.81      2.81 o 
   9  11  12        6.22        2.21      2.79 o 
  -3  12  12       23.79       15.02      3.68 o 
  -2  12  12       81.49       93.59      7.52 o 
  -1  12  12        3.34        4.27      2.40 o 
   0  12  12      134.17      112.07      7.25 o 
   1  12  12       50.17       45.91      5.05 o 
   2  12  12       94.64       83.00      6.52 o 
   3  12  12      114.39      123.29      7.01 o 
   4  12  12        4.07        8.58      2.69 o 
   5  12  12       74.96       75.85     10.36 o 
   6  12  12       35.68       32.97      4.84 o 
   7  12  12        7.70        8.27      3.07 o 
   8  12  12       35.30       37.75      5.45 o 
   9  12  12      157.15      167.94     10.24 o 
  -2  13  12      111.54      153.18      9.10 o 
  -1  13  12       25.57       29.27      7.73 o 
   0  13  12       35.74       36.12      4.90 o 
   1  13  12       87.49      101.26     10.59 o 
   2  13  12        1.39        2.73      2.85 o 
   3  13  12       53.10       58.47      5.72 o 
   4  13  12        1.84        2.12      3.39 o 
   5  13  12       22.22       17.00      3.67 o 
   6  13  12       18.91       16.17      6.33 o 
   7  13  12        0.61        0.95      2.44 o 
   8  13  12       47.03       59.53      6.84 o 
  -1  14  12       78.61       89.58      8.91 o 
   0  14  12       18.55       13.69      3.41 o 
   1  14  12      137.64      139.65     11.53 o 
   2  14  12       21.69       18.23      5.34 o 
   5  14  12        0.03        0.54      3.64 o 
   6  14  12      128.86      130.93     15.93 o 
   7  14  12        8.42       12.40      3.77 o 
   1  15  12       60.01       62.08      9.05 o 
  -4  -8  13       20.07       34.23      7.43 o 
  -2  -8  13       30.84       33.88      5.42 o 
  -1  -8  13        6.27        3.07      2.28 o 
   0  -8  13      133.37      153.07      7.98 o 
  -6  -7  13      383.15      410.58     21.48 o 
  -4  -7  13        0.30        4.63      3.78 o 
  -3  -7  13        7.97        5.75      3.06 o 
  -2  -7  13       37.55       36.35      4.20 o 
  -1  -7  13      131.64      131.33      7.04 o 
   0  -7  13      528.32      559.35     14.61 o 
   1  -7  13        1.13        3.46      2.20 o 
   2  -7  13      153.38      183.37      8.54 o 
  -7  -6  13       32.32       23.38      4.44 o 
  -6  -6  13       12.42        5.53      4.30 o 
  -3  -6  13       26.23       25.39      7.91 o 
  -2  -6  13      231.58      222.49      9.24 o 
  -1  -6  13      229.42      247.44     11.26 o 
   0  -6  13        6.91       10.51      3.89 o 
   1  -6  13        8.47       10.16      2.61 o 
   2  -6  13       25.00       26.57      3.98 o 
   3  -6  13       11.26       14.58      3.05 o 
  -8  -5  13       68.05       81.08      8.45 o 
  -7  -5  13      193.93      226.98     18.15 o 
  -6  -5  13      171.80      157.25     12.82 o 
  -5  -5  13      104.77       96.47      8.00 o 
  -3  -5  13       86.67       93.17      5.47 o 
  -2  -5  13       23.26       25.25      3.26 o 
  -1  -5  13       22.95       28.45      4.56 o 
   0  -5  13        8.95       11.14      2.45 o 
   1  -5  13      807.36      899.71     18.89 o 
   2  -5  13      316.98      326.74     10.67 o 
   3  -5  13       30.68       25.82      3.73 o 
   4  -5  13      153.77      152.37      9.52 o 
  -8  -4  13        6.30       10.33      3.40 o 
  -7  -4  13       82.32       62.75      6.69 o 
  -6  -4  13      759.26      911.40     23.33 o 
  -5  -4  13        9.01        7.52      2.67 o 
  -4  -4  13        8.02       10.25      3.20 o 
  -3  -4  13        7.78        5.17      1.63 o 
  -2  -4  13       65.17       48.78      4.11 o 
  -1  -4  13        0.58        1.11      1.54 o 
   0  -4  13      149.07      123.34      5.81 o 
   1  -4  13      225.62      242.01      8.53 o 
   2  -4  13       32.29       22.47      3.83 o 
   3  -4  13        4.32        0.91      1.78 o 
   4  -4  13        2.40       -0.25      1.79 o 
   5  -4  13        2.45        0.38      2.31 o 
  -8  -3  13      139.33      157.65      9.42 o 
  -7  -3  13       49.04       61.22      6.87 o 
  -6  -3  13       11.75       10.94      3.04 o 
  -5  -3  13        2.24        4.47      2.37 o 
  -4  -3  13      102.64      111.66      6.58 o 
  -3  -3  13      510.99      562.18     15.62 o 
  -2  -3  13       92.29       76.58      4.05 o 
  -1  -3  13      109.14      105.12      5.72 o 
   0  -3  13       46.07       33.66      3.48 o 
   1  -3  13      156.56      151.33      7.06 o 
   2  -3  13       36.19       38.47      5.82 o 
   3  -3  13       63.31       54.32      4.81 o 
   4  -3  13       51.82       52.14      6.06 o 
   5  -3  13       42.65       56.94      6.64 o 
   6  -3  13       71.93       78.01      7.68 o 
  -8  -2  13      135.30      167.12      9.57 o 
  -7  -2  13       85.94      113.36     24.62 o 
  -6  -2  13       33.90       32.54      4.69 o 
  -5  -2  13       33.14       35.49      3.64 o 
  -4  -2  13      102.03      102.53      5.20 o 
  -3  -2  13       51.41       39.95      4.46 o 
  -2  -2  13        1.47        6.36      1.63 o 
  -1  -2  13      537.72      551.71     10.56 o 
   0  -2  13        0.89        2.84      1.29 o 
   1  -2  13       94.32       83.69      4.89 o 
   2  -2  13      171.42      177.19      6.93 o 
   3  -2  13      218.38      207.35     14.85 o 
   4  -2  13      151.45      134.60      7.98 o 
   5  -2  13       82.37       69.00      6.87 o 
   6  -2  13       11.58       14.10      5.51 o 
   7  -2  13       19.43       15.34      8.21 o 
  -8  -1  13       28.63       33.96      8.00 o 
  -7  -1  13       22.81       16.88      3.71 o 
  -6  -1  13      365.64      377.46     18.64 o 
  -5  -1  13       70.65       56.62      4.41 o 
  -4  -1  13       43.41       46.33      3.93 o 
  -3  -1  13       94.07       94.83      6.13 o 
  -2  -1  13       15.55       19.16      3.22 o 
  -1  -1  13      199.33      232.53      6.18 o 
   0  -1  13      323.64      320.16      7.56 o 
   1  -1  13     1937.48     2076.23     27.12 o 
   2  -1  13        7.84        4.69      1.78 o 
   3  -1  13      440.88      423.16     14.02 o 
   4  -1  13       48.19       45.54      5.33 o 
   5  -1  13       16.60       12.68      3.17 o 
   6  -1  13      425.49      406.42     14.97 o 
   7  -1  13       58.49       52.37      6.23 o 
  -9   0  13      343.51      397.07     25.14 o 
  -8   0  13        0.18       -0.87      2.16 o 
  -7   0  13       93.47       84.86      7.34 o 
  -6   0  13      325.47      338.41      9.92 o 
  -5   0  13      124.51      135.75      6.19 o 
  -4   0  13       12.56        5.54      1.87 o 
  -3   0  13      507.92      455.52     23.88 o 
  -2   0  13        2.09        0.07      1.47 o 
  -1   0  13      347.11      322.28      7.19 o 
   0   0  13      186.01      192.43      5.60 o 
   1   0  13       11.38        8.88      1.64 o 
   2   0  13      357.14      356.29     10.81 o 
   3   0  13      519.21      526.50     12.52 o 
   4   0  13      585.26      636.10     15.76 o 
   5   0  13      501.79      510.28     16.09 o 
   6   0  13      160.14      147.11      8.42 o 
   7   0  13       28.83       15.85      3.59 o 
   8   0  13       45.47       61.10      6.57 o 
  -8   1  13        4.32        7.24      3.01 o 
  -7   1  13       12.60        8.27      2.82 o 
  -6   1  13       43.67       40.28      4.20 o 
  -5   1  13       44.12       38.16      3.75 o 
  -4   1  13       75.66       56.60      6.14 o 
  -3   1  13        4.72        0.67      1.64 o 
  -2   1  13      403.71      364.96     11.86 o 
  -1   1  13        5.39        2.41      1.71 o 
   0   1  13      843.98      849.37     19.31 o 
   1   1  13       69.94       59.56      4.15 o 
   2   1  13      948.91      919.92     21.27 o 
   3   1  13      569.34      530.82     17.32 o 
   4   1  13      145.85      144.01     13.53 o 
   5   1  13      479.43      461.15     19.96 o 
   6   1  13       17.64       24.88      3.31 o 
   7   1  13      183.01      158.80      8.89 o 
   8   1  13        1.05        2.70      2.35 o 
  -8   2  13      102.63      130.54      9.39 o 
  -7   2  13        0.77        3.27      2.50 o 
  -6   2  13      196.66      217.61      7.86 o 
  -5   2  13      379.13      400.44     10.66 o 
  -4   2  13     1017.91     1029.72     18.95 o 
  -3   2  13      113.00       88.39      6.10 o 
  -2   2  13     1016.50      947.29     21.76 o 
  -1   2  13      734.95      741.61     18.41 o 
   0   2  13      192.90      175.45     11.34 o 
   1   2  13       84.11       82.87      5.38 o 
   2   2  13     3338.26     3547.56     48.91 o 
   3   2  13       10.10        9.52      2.03 o 
   4   2  13     1324.41     1361.93     23.47 o 
   5   2  13      486.65      467.73     11.88 o 
   6   2  13       57.73       56.64      4.70 o 
   7   2  13       94.05       95.33      6.05 o 
   8   2  13        3.18        2.08      2.14 o 
   9   2  13      210.82      218.94     16.15 o 
  -8   3  13       55.05       71.80      8.25 o 
  -7   3  13      274.37      295.72      9.79 o 
  -6   3  13       26.48       31.13      4.21 o 
  -5   3  13      123.16      111.84      6.82 o 
  -4   3  13      109.54      113.32     10.98 o 
  -3   3  13      940.45      954.67     18.09 o 
  -2   3  13      742.11      706.55     18.02 o 
  -1   3  13      239.76      227.08     22.69 o 
   0   3  13      875.70      843.01     49.37 o 
   1   3  13      550.72      543.14     18.00 o 
   2   3  13        4.78        1.58      1.86 o 
   3   3  13     1264.05     1291.55     22.15 o 
   4   3  13       77.01       68.86      4.73 o 
   5   3  13     1087.08     1079.29     20.15 o 
   6   3  13      408.71      421.85     11.46 o 
   7   3  13      210.77      210.75      8.02 o 
   8   3  13      348.64      335.12     10.67 o 
   9   3  13       11.39        8.99      3.52 o 
  -8   4  13      121.98      148.19      9.57 o 
  -7   4  13      141.39      121.82      6.66 o 
  -6   4  13      624.17      652.55     15.13 o 
  -5   4  13      145.47      129.06      5.95 o 
  -4   4  13        0.01        1.41      1.45 o 
  -3   4  13      396.65      394.88     10.14 o 
  -2   4  13       32.93       26.33      3.70 o 
  -1   4  13        5.67        8.55      2.49 o 
   0   4  13      177.91      172.37     11.30 o 
   1   4  13      729.80      748.30     14.53 o 
   2   4  13     2204.38     2390.28     34.91 o 
   3   4  13        5.92        3.42      2.22 o 
   4   4  13       37.52       33.12      3.50 o 
   5   4  13        3.70        2.94      1.70 o 
   6   4  13       19.77       21.22      3.41 o 
   7   4  13       54.27       41.18      4.16 o 
   8   4  13       25.14       24.61      4.18 o 
   9   4  13      214.25      223.89     12.59 o 
  -7   5  13       15.30       16.43      3.07 o 
  -6   5  13        6.67        2.33      1.93 o 
  -5   5  13       12.62        4.57      2.30 o 
  -4   5  13       16.82       13.95      3.23 o 
  -3   5  13      159.30      144.18     11.13 o 
  -2   5  13      717.23      751.64     18.97 o 
  -1   5  13      104.87       94.17      6.18 o 
   0   5  13      228.03      209.62      8.81 o 
   1   5  13       24.87       26.23      4.24 o 
   2   5  13      117.01      126.02      5.25 o 
   3   5  13       30.01       29.39      3.13 o 
   4   5  13      194.10      183.27      6.76 o 
   5   5  13       44.54       42.12      4.95 o 
   6   5  13       72.20       82.26      7.38 o 
   7   5  13        9.85        3.68      1.87 o 
   8   5  13        0.38        0.99      2.46 o 
   9   5  13       21.19       23.84      4.76 o 
  -7   6  13       61.59       59.85      5.30 o 
  -6   6  13       34.52       23.53      3.48 o 
  -5   6  13      230.47      227.11      8.24 o 
  -4   6  13      293.92      275.64     10.79 o 
  -3   6  13        0.66        1.29      1.37 o 
  -2   6  13       75.60       80.05      4.64 o 
  -1   6  13       58.09       41.77      4.67 o 
   0   6  13      605.68      591.82     16.13 o 
   1   6  13     2330.55     2355.02     43.03 o 
   2   6  13      108.34       84.48      4.55 o 
   3   6  13      847.79      900.95     17.02 o 
   4   6  13        5.63        4.52      1.63 o 
   5   6  13        0.92        0.49      1.32 o 
   6   6  13      629.24      654.53     16.05 o 
   7   6  13      961.03     1019.81     25.60 o 
   8   6  13      232.74      225.36     10.92 o 
   9   6  13       74.93       86.47     13.33 o 
  -7   7  13       98.97      105.97      6.86 o 
  -6   7  13      142.19      119.47      6.90 o 
  -5   7  13        4.85        8.49      2.33 o 
  -4   7  13      271.44      268.03      8.81 o 
  -3   7  13      196.40      184.53      6.99 o 
  -2   7  13      199.07      192.15      6.86 o 
  -1   7  13       79.97       64.88      7.72 o 
   0   7  13        7.56        2.39      2.22 o 
   1   7  13        0.26        1.87      1.73 o 
   2   7  13       27.92       35.20      5.83 o 
   3   7  13      752.07      805.52     19.86 o 
   4   7  13       21.35       16.51      2.84 o 
   5   7  13      671.18      686.12     14.82 o 
   6   7  13      210.94      199.63      8.19 o 
   7   7  13        7.50        4.57      2.65 o 
   8   7  13        5.26       -1.97      3.51 o 
   9   7  13       92.38       99.17      8.77 o 
  -6   8  13        3.64        5.36      2.34 o 
  -5   8  13      207.30      197.28     14.65 o 
  -4   8  13       10.59       10.88      2.36 o 
  -3   8  13      346.27      374.04     12.35 o 
  -2   8  13       28.84       33.27      3.43 o 
  -1   8  13     1097.23     1119.07     25.34 o 
   0   8  13       26.64       18.79      4.70 o 
   1   8  13      618.94      580.43     16.22 o 
   2   8  13      267.57      273.80     10.40 o 
   3   8  13      141.81      116.06      6.72 o 
   4   8  13        0.44       -0.03      1.33 o 
   5   8  13       20.09       12.82      2.45 o 
   6   8  13      793.84      786.51     16.58 o 
   7   8  13       79.94       74.59      7.13 o 
   8   8  13        6.42        1.69      2.58 o 
   9   8  13       19.24       12.36      7.26 o 
  -5   9  13      174.84      190.49      7.97 o 
  -4   9  13       77.77       72.58      5.41 o 
  -3   9  13        1.34       -0.13      1.51 o 
  -2   9  13       12.82       12.31      2.30 o 
  -1   9  13        1.69        3.01      1.89 o 
   0   9  13      173.11      178.00      8.39 o 
   1   9  13       97.62       89.55      7.47 o 
   2   9  13        0.12        0.19      1.54 o 
   3   9  13      961.31      940.29     22.21 o 
   4   9  13      467.24      479.65     32.20 o 
   5   9  13        4.69        5.16      1.71 o 
   6   9  13       34.13       39.42      5.57 o 
   7   9  13       10.05       11.15      3.34 o 
   8   9  13       64.11       48.34      6.07 o 
   9   9  13      260.20      280.96     13.15 o 
  -5  10  13        3.43        8.27      3.16 o 
  -4  10  13       68.16       54.75     10.81 o 
  -3  10  13      265.79      283.73      9.83 o 
  -2  10  13      221.80      239.04     11.85 o 
  -1  10  13      372.42      382.37     19.84 o 
   0  10  13       39.55       33.81      4.44 o 
   1  10  13      256.79      235.91      9.87 o 
   2  10  13       66.74       56.52      5.51 o 
   3  10  13        0.08        0.78      1.74 o 
   4  10  13      433.45      431.38     11.15 o 
   5  10  13      277.34      271.97      8.70 o 
   6  10  13      137.94      150.07      8.97 o 
   7  10  13      239.29      235.64     11.08 o 
   8  10  13        2.12        2.82      2.72 o 
   9  10  13        5.69       -1.35      2.48 o 
  -4  11  13       11.16       15.57      3.71 o 
  -3  11  13        7.17        7.54      2.87 o 
  -2  11  13        8.80        9.93      2.84 o 
  -1  11  13      154.28      153.09      8.27 o 
   0  11  13      364.33      374.67     13.12 o 
   1  11  13      525.83      548.49     16.27 o 
   2  11  13       41.57       39.77      5.10 o 
   3  11  13      304.17      309.45     11.58 o 
   4  11  13       40.76       45.31      6.02 o 
   5  11  13      161.13      203.92     12.53 o 
   6  11  13       51.37       46.59     14.10 o 
   7  11  13       25.61       19.84      4.23 o 
   8  11  13       10.68       11.38      3.67 o 
   9  11  13        0.33        1.68      2.87 o 
  -3  12  13       30.73       38.63      5.47 o 
  -2  12  13       66.38       71.53      6.89 o 
  -1  12  13       39.90       40.92      5.21 o 
   0  12  13       21.93       21.36      5.52 o 
   1  12  13        7.96        4.78      2.39 o 
   2  12  13       10.06       17.75      3.50 o 
   3  12  13      699.12      740.64     19.75 o 
   4  12  13      278.38      245.89     15.57 o 
   5  12  13        2.61        0.34      2.24 o 
   6  12  13       91.05       97.90      7.88 o 
   7  12  13       36.65       58.36      6.66 o 
   8  12  13      148.30      155.91     24.77 o 
  -2  13  13        8.32       14.42      3.85 o 
  -1  13  13       14.15        9.18      3.19 o 
   0  13  13       24.97       28.11      6.15 o 
   1  13  13        5.44        4.92      3.68 o 
   2  13  13        6.20        5.24      2.59 o 
   3  13  13        0.05        1.29      2.85 o 
   4  13  13      401.88      391.90     20.40 o 
   5  13  13       23.42       27.65      6.26 o 
   6  13  13      109.48      113.31     24.99 o 
   7  13  13        0.00       -0.69      2.49 o 
   0  14  13       23.14       19.50      5.55 o 
   1  14  13        3.21        4.01      3.18 o 
   2  14  13       42.69       35.07      7.02 o 
   4  14  13      347.58      372.03     20.22 o 
   5  14  13       31.60       48.76      9.13 o 
   6  14  13        5.04        7.91      3.01 o 
  -3  -7  14       10.81       17.40      6.26 o 
  -2  -7  14      101.33       92.04      8.60 o 
  -1  -7  14        9.57       14.72      3.91 o 
   0  -7  14      208.76      214.90     10.34 o 
  -3  -6  14      354.06      379.26     13.47 o 
  -2  -6  14       80.39       77.00      5.74 o 
  -1  -6  14        4.11        4.44      2.10 o 
   0  -6  14        6.12        2.14      2.27 o 
   1  -6  14       43.13       55.04      5.37 o 
   2  -6  14        1.87        6.51      2.60 o 
  -7  -5  14      264.04      282.50     12.56 o 
  -6  -5  14      215.97      225.99     14.81 o 
  -3  -5  14       54.75       54.66      7.95 o 
  -2  -5  14        3.63        1.83      2.80 o 
  -1  -5  14      568.63      600.11     14.47 o 
   0  -5  14       10.90       11.04      5.14 o 
   1  -5  14        3.56        2.84      2.31 o 
   2  -5  14        2.16       -0.39      1.84 o 
   3  -5  14        1.10        0.32      1.90 o 
  -7  -4  14      109.46      102.94      8.32 o 
  -6  -4  14        0.39        0.20      2.16 o 
  -5  -4  14       43.61       40.02      7.29 o 
  -4  -4  14       40.81       41.67      7.46 o 
  -2  -4  14       31.96       27.72      3.30 o 
  -1  -4  14      192.76      164.54      6.84 o 
   0  -4  14       11.93        9.96      2.42 o 
   1  -4  14       26.71       23.73      3.46 o 
   2  -4  14      514.71      554.80     14.38 o 
   3  -4  14       82.04       84.84      6.80 o 
   4  -4  14       30.71       37.79      4.67 o 
  -7  -3  14       27.61       21.11      8.60 o 
  -6  -3  14        4.74        4.10      2.62 o 
  -5  -3  14      146.34      137.92     11.73 o 
  -4  -3  14      264.03      248.65     10.24 o 
  -3  -3  14       87.31       96.66      9.63 o 
  -2  -3  14      603.93      631.71     11.99 o 
  -1  -3  14      353.34      325.20      9.46 o 
   0  -3  14      174.62      171.78      6.90 o 
   1  -3  14      114.10      107.96      6.15 o 
   2  -3  14      362.51      394.52     11.47 o 
   3  -3  14        2.22        3.45      2.04 o 
   4  -3  14       76.35       93.55      8.19 o 
   5  -3  14       43.73       41.26      5.94 o 
  -8  -2  14        3.95        1.41      2.64 o 
  -7  -2  14      125.59      143.29     34.21 o 
  -6  -2  14       82.65       83.19      7.15 o 
  -5  -2  14      115.17      123.99     10.96 o 
  -4  -2  14      377.57      379.83     12.90 o 
  -3  -2  14        9.33        9.88      2.87 o 
  -2  -2  14        2.37        5.48      3.25 o 
  -1  -2  14       35.85       30.81      2.88 o 
   0  -2  14      269.63      252.70      7.05 o 
   1  -2  14       65.82       59.35      4.67 o 
   2  -2  14      100.67       97.04      5.93 o 
   3  -2  14      244.53      243.22     19.74 o 
   4  -2  14        5.24        1.68      3.66 o 
   5  -2  14       22.31       31.19      5.07 o 
   6  -2  14      105.16      113.06      9.31 o 
  -8  -1  14       37.28       30.49      5.12 o 
  -7  -1  14      472.43      522.73     17.34 o 
  -6  -1  14       29.37       30.19      6.46 o 
  -5  -1  14        7.59        8.35      2.22 o 
  -4  -1  14      312.99      341.50     31.96 o 
  -3  -1  14        1.43        5.21      3.87 o 
  -2  -1  14        3.18        3.64      2.06 o 
  -1  -1  14       82.93       97.93      5.73 o 
   0  -1  14       66.12       60.04      3.75 o 
   1  -1  14       89.37       89.41      6.63 o 
   2  -1  14       70.10       65.05      4.06 o 
   3  -1  14      211.03      186.18     13.43 o 
   4  -1  14       51.79       48.05      5.80 o 
   5  -1  14       19.93       21.92      5.96 o 
   6  -1  14        9.35        4.54      2.67 o 
   7  -1  14       51.27       66.03      7.25 o 
  -8   0  14        0.02        0.00      2.47 o 
  -7   0  14       39.98       48.38      9.84 o 
  -6   0  14      210.07      234.67     10.77 o 
  -5   0  14        9.62        4.32      2.36 o 
  -4   0  14       43.54       42.96      4.94 o 
  -3   0  14      104.18       98.25      6.82 o 
  -2   0  14        0.84       -0.52      1.55 o 
  -1   0  14      332.63      330.53     11.58 o 
   0   0  14       64.05       56.43      4.58 o 
   1   0  14      209.44      219.61      7.53 o 
   2   0  14       71.65       74.88      4.99 o 
   3   0  14       53.56       46.20      4.15 o 
   4   0  14       68.61       79.70      6.87 o 
   5   0  14      208.59      196.60      9.90 o 
   6   0  14      236.24      230.25     20.45 o 
   7   0  14       52.11       46.13      8.09 o 
  -8   1  14      261.02      307.46     13.42 o 
  -7   1  14        0.45       -2.68      1.79 o 
  -6   1  14        7.77        8.87      2.32 o 
  -5   1  14        0.02        0.54      1.45 o 
  -4   1  14      120.07       97.99      6.87 o 
  -3   1  14      158.08      210.57      9.70 o 
  -2   1  14       17.86       10.86      2.76 o 
  -1   1  14      119.04      102.61      6.51 o 
   0   1  14        0.77        1.01      1.98 o 
   1   1  14      345.30      325.32      9.26 o 
   2   1  14      339.14      343.05      9.71 o 
   3   1  14      142.91      136.74      9.74 o 
   4   1  14      183.85      187.07      7.38 o 
   5   1  14      139.32      138.76      6.46 o 
   6   1  14       42.23       31.74      4.77 o 
   7   1  14       22.99       14.19      3.33 o 
   8   1  14        0.82       -2.09      2.34 o 
  -8   2  14      115.62      110.72      8.96 o 
  -7   2  14        0.30       -0.88      2.35 o 
  -6   2  14       43.29       31.34      3.69 o 
  -5   2  14      153.74      148.36      7.11 o 
  -4   2  14      112.81      106.55      6.84 o 
  -3   2  14       56.87       52.88      5.37 o 
  -2   2  14      143.66      129.24     15.90 o 
  -1   2  14      174.07      134.22      7.14 o 
   0   2  14       15.31       14.09      2.91 o 
   1   2  14       48.96       52.32      4.06 o 
   2   2  14        3.29        1.85      1.47 o 
   3   2  14       84.12       75.10      5.00 o 
   4   2  14     1245.11     1273.11     22.93 o 
   5   2  14      660.62      676.78     15.37 o 
   6   2  14        4.83        2.28      1.72 o 
   7   2  14       62.37       81.53      8.07 o 
   8   2  14       65.67       64.61     10.83 o 
  -8   3  14       45.12       42.99      5.96 o 
  -7   3  14       57.89       59.20      7.40 o 
  -6   3  14       62.69       63.15      7.99 o 
  -5   3  14        6.07        6.12      2.00 o 
  -4   3  14      139.08      149.78      6.29 o 
  -3   3  14      107.90      103.58      6.74 o 
  -2   3  14       14.72       20.69      3.62 o 
  -1   3  14       35.84       24.52      3.84 o 
   0   3  14       25.54       17.90      3.76 o 
   1   3  14       35.68       28.84      3.05 o 
   2   3  14      146.23      153.05      7.05 o 
   3   3  14     1058.36     1086.95     20.11 o 
   4   3  14       13.98       10.73      2.35 o 
   5   3  14      128.56      114.60      5.96 o 
   6   3  14       23.21       18.29      2.98 o 
   7   3  14       20.75       26.61      3.58 o 
   8   3  14        2.09       -1.20      1.71 o 
  -7   4  14       68.28       60.05      5.28 o 
  -6   4  14      123.54      121.38      6.56 o 
  -5   4  14       74.30       64.41      4.98 o 
  -4   4  14      125.39      119.22      8.56 o 
  -3   4  14       32.27       24.22      3.81 o 
  -2   4  14      272.08      239.41     17.44 o 
  -1   4  14        7.62        9.17      2.99 o 
   0   4  14       14.40       13.77      2.93 o 
   1   4  14       50.94       56.29     10.72 o 
   2   4  14      285.13      276.02     13.69 o 
   3   4  14      383.21      384.21     10.29 o 
   4   4  14       30.71       30.00      3.31 o 
   5   4  14      525.70      538.34     13.14 o 
   6   4  14      108.77      114.98      9.99 o 
   7   4  14        5.78       12.89      2.74 o 
   8   4  14      146.78      167.62      7.67 o 
   9   4  14       75.13       81.69      8.22 o 
  -7   5  14       40.48       33.65      6.40 o 
  -6   5  14      401.44      410.78     11.86 o 
  -5   5  14       36.19       33.85      4.11 o 
  -4   5  14       16.16       16.14      2.61 o 
  -3   5  14      227.84      211.37      9.52 o 
  -2   5  14     1863.71     1837.31     36.32 o 
  -1   5  14      188.78      156.01      7.90 o 
   0   5  14      178.32      149.86      7.72 o 
   1   5  14     1454.55     1486.56     36.12 o 
   2   5  14       46.60       39.86      3.65 o 
   3   5  14      572.67      591.52     13.35 o 
   4   5  14       67.30       60.60      4.61 o 
   5   5  14      656.08      620.34     14.22 o 
   6   5  14        5.86        1.65      1.62 o 
   7   5  14       38.23       33.59      3.98 o 
   8   5  14       53.14       56.63      6.75 o 
   9   5  14       73.56       61.46      7.22 o 
  -7   6  14       73.39       80.21      6.19 o 
  -6   6  14        4.68        2.68      2.04 o 
  -5   6  14       12.02       12.90      2.61 o 
  -4   6  14       58.81       52.94      4.57 o 
  -3   6  14       34.27       31.64      6.32 o 
  -2   6  14       52.44       44.74      5.14 o 
  -1   6  14       21.49       21.57      6.16 o 
   0   6  14        8.36        3.79      1.95 o 
   1   6  14     1997.11     2017.40     38.88 o 
   2   6  14      117.28      109.69      6.62 o 
   3   6  14      302.22      301.93      9.83 o 
   4   6  14       21.61       22.17      2.99 o 
   5   6  14       38.15       33.31      4.29 o 
   6   6  14      134.00      139.11      6.41 o 
   7   6  14      289.78      282.61      9.49 o 
   8   6  14       24.84       23.52      4.50 o 
   9   6  14      278.37      256.53     30.40 o 
  -6   7  14        2.87        3.02      2.10 o 
  -5   7  14      126.90      125.26      8.79 o 
  -4   7  14      177.80      169.06      8.49 o 
  -3   7  14      222.26      217.89      9.94 o 
  -2   7  14      297.07      283.73     11.20 o 
  -1   7  14        2.64        1.01      1.82 o 
   0   7  14      696.58      682.80     18.31 o 
   1   7  14      545.47      470.60     14.91 o 
   2   7  14      100.13       99.79      7.10 o 
   3   7  14      326.60      297.76      8.92 o 
   4   7  14      158.19      159.32      6.60 o 
   5   7  14       73.32       62.62      4.74 o 
   6   7  14       79.96       90.02      7.24 o 
   7   7  14        0.04        3.85      4.12 o 
   8   7  14       12.39       14.40      3.92 o 
   9   7  14        3.16        3.98      3.17 o 
  -6   8  14        4.55        4.70      2.30 o 
  -5   8  14       17.56       17.71      3.14 o 
  -4   8  14       22.52       16.78      2.87 o 
  -3   8  14      412.42      442.23     11.80 o 
  -2   8  14        0.09       -0.56      1.70 o 
  -1   8  14      167.19      158.49      8.27 o 
   0   8  14       60.22       72.96      6.23 o 
   1   8  14      403.95      376.80     12.90 o 
   2   8  14      828.37      824.38     22.29 o 
   3   8  14      266.96      223.35      9.70 o 
   4   8  14      174.98      158.70      6.50 o 
   5   8  14      209.38      215.40      7.81 o 
   6   8  14       40.48       40.61      4.12 o 
   7   8  14      132.82      118.87      8.70 o 
   8   8  14       44.31       31.28      5.34 o 
   9   8  14       13.11       13.14      4.15 o 
  -5   9  14       19.42       26.92      3.83 o 
  -4   9  14       41.33       34.67      4.06 o 
  -3   9  14       50.07       45.93      4.40 o 
  -2   9  14       22.60       13.72      3.14 o 
  -1   9  14       82.35       81.37      6.85 o 
   0   9  14      249.06      251.61     13.55 o 
   1   9  14       62.23       66.94      6.11 o 
   2   9  14      115.13      128.44      7.93 o 
   3   9  14       83.85       75.51      6.35 o 
   4   9  14       44.05       28.26      3.23 o 
   5   9  14       50.92       49.76      5.79 o 
   6   9  14      219.24      195.35     14.54 o 
   7   9  14       27.53       20.69      4.31 o 
   8   9  14        0.93       -0.80      2.44 o 
   9   9  14       65.99       80.89      8.17 o 
  -4  10  14      150.44      139.83      7.32 o 
  -3  10  14      227.24      219.62      8.37 o 
  -2  10  14       21.75       30.67      4.46 o 
  -1  10  14       10.36       15.23      3.39 o 
   0  10  14      156.73      142.74      7.97 o 
   1  10  14      286.52      271.15     11.07 o 
   2  10  14        1.16       -1.49      1.48 o 
   3  10  14       12.10        8.91      2.72 o 
   4  10  14        1.46        5.51      2.26 o 
   5  10  14        2.91        3.48      1.93 o 
   6  10  14      306.37      323.05     13.01 o 
   7  10  14      189.48      226.50     11.10 o 
   8  10  14       82.85       70.96      7.55 o 
  -3  11  14       33.90       27.50      4.65 o 
  -2  11  14       85.88       99.10      7.76 o 
  -1  11  14       46.00       55.55      5.91 o 
   0  11  14      552.35      615.50     18.05 o 
   1  11  14      343.12      381.88     13.57 o 
   2  11  14       60.43       45.45      5.28 o 
   3  11  14      157.43      147.98      8.08 o 
   4  11  14       26.62       19.39      3.52 o 
   5  11  14        5.78        6.25      2.80 o 
   6  11  14       42.10       33.58      5.01 o 
   7  11  14        1.03        0.80      3.15 o 
   8  11  14        0.81        6.02      3.25 o 
  -2  12  14      153.20      160.14     12.97 o 
  -1  12  14       49.97       53.44      8.51 o 
   0  12  14        5.86       10.64      3.50 o 
   1  12  14       22.87       19.35      7.75 o 
   2  12  14      744.62      780.18     20.99 o 
   3  12  14      296.35      323.82     12.44 o 
   4  12  14        0.33        4.12      2.32 o 
   5  12  14      147.62      126.02     12.68 o 
   6  12  14      109.48      106.80      8.29 o 
   7  12  14        0.40        1.71      2.65 o 
  -1  13  14      163.86      143.16     12.23 o 
   0  13  14      264.06      284.03     17.12 o 
   1  13  14       10.49        7.68      3.64 o 
   2  13  14       32.65       44.80      5.48 o 
   3  13  14        8.52       11.80      3.31 o 
   4  13  14        5.03        9.38      4.53 o 
   5  13  14       15.97       20.04      5.52 o 
   6  13  14       91.35       88.27      7.83 o 
   7  13  14        0.81        4.06      3.16 o 
   1  14  14      138.77      147.33     12.23 o 
   2  14  14       22.32       32.68      6.84 o 
   4  14  14      324.93      383.51     20.89 o 
   5  14  14        0.17       -1.23      3.57 o 
  -2  -6  15       35.85       31.54      3.98 o 
  -1  -6  15       17.84       20.98      3.59 o 
   0  -6  15        1.64        0.76      2.11 o 
  -2  -5  15       72.41       74.75      5.60 o 
  -1  -5  15       70.21       68.39      5.53 o 
   0  -5  15      210.70      210.54     14.00 o 
   1  -5  15        5.99        5.72      2.49 o 
   2  -5  15        4.70        4.36      3.77 o 
  -6  -4  15      283.46      345.16     19.46 o 
  -5  -4  15        2.37        0.89      3.31 o 
  -3  -4  15      284.00      264.92     15.25 o 
  -2  -4  15       40.07       36.63      7.26 o 
  -1  -4  15        7.61        3.65      2.12 o 
   0  -4  15       14.35       15.43      3.92 o 
   1  -4  15      156.11      159.47      7.41 o 
   2  -4  15        5.22        4.42      2.39 o 
   3  -4  15       43.55       41.17      4.70 o 
  -6  -3  15        1.64       12.41      5.01 o 
  -5  -3  15      107.51      103.45     11.61 o 
  -4  -3  15      676.67      698.36     28.08 o 
  -3  -3  15       87.90       93.86      7.16 o 
  -2  -3  15       49.90       45.08      7.62 o 
  -1  -3  15      210.96      237.56      8.26 o 
   0  -3  15      343.55      391.01     11.17 o 
   1  -3  15       60.68       64.63      5.22 o 
   2  -3  15        1.21        1.23      2.08 o 
   3  -3  15      114.55      128.64      7.42 o 
   4  -3  15        1.08       -0.07      2.37 o 
  -7  -2  15       47.43       67.44      7.07 o 
  -6  -2  15       56.87       50.88      8.57 o 
  -5  -2  15       13.87        9.84      4.59 o 
  -4  -2  15       56.52       48.25      5.46 o 
  -3  -2  15       23.44       13.06      4.19 o 
  -2  -2  15      237.93      240.57     18.33 o 
  -1  -2  15      217.49      230.05     10.11 o 
   0  -2  15        4.39        2.57      3.00 o 
   1  -2  15      185.84      176.36      7.61 o 
   2  -2  15       61.69       52.64      4.71 o 
   3  -2  15      198.28      229.70     11.10 o 
   4  -2  15       28.12       31.32      5.09 o 
   5  -2  15       13.88       15.98      4.06 o 
  -7  -1  15        5.11        3.60      3.00 o 
  -5  -1  15        2.81        1.83      2.77 o 
  -4  -1  15      274.09      266.57     13.05 o 
  -3  -1  15       23.20        9.95      3.09 o 
  -2  -1  15        1.80        1.50      1.98 o 
  -1  -1  15      338.96      349.54     17.64 o 
   0  -1  15       89.14       77.90      4.38 o 
   1  -1  15       18.57       15.51      2.26 o 
   2  -1  15      166.90      160.71      8.64 o 
   3  -1  15       48.72       48.64      6.98 o 
   4  -1  15      288.61      305.92     15.45 o 
   5  -1  15        4.31        4.69      3.15 o 
   6  -1  15        0.21       -0.49      2.36 o 
  -7   0  15      314.35      350.12     29.97 o 
  -6   0  15       95.87       92.46     11.47 o 
  -5   0  15       75.30       64.71      6.26 o 
  -4   0  15       15.57        7.37      4.48 o 
  -3   0  15       20.57       20.40      5.28 o 
  -2   0  15      971.40      904.19     22.32 o 
  -1   0  15      361.18      340.09     12.22 o 
   0   0  15       80.48       65.64      4.74 o 
   1   0  15      434.39      411.62     11.11 o 
   2   0  15       86.29       91.79      5.66 o 
   3   0  15        0.68        1.98      1.55 o 
   4   0  15       84.35      102.83     11.68 o 
   5   0  15        0.34       -1.68      1.86 o 
   6   0  15       25.74       18.92      4.25 o 
  -7   1  15        0.50        1.00      2.75 o 
  -6   1  15      155.76      157.64      9.64 o 
  -5   1  15      338.90      303.36     21.29 o 
  -4   1  15       24.98       18.78      3.54 o 
  -3   1  15      487.75      512.30     23.33 o 
  -2   1  15       17.98       14.38      3.21 o 
  -1   1  15       82.33       69.23      6.24 o 
   0   1  15       11.58       10.63      2.86 o 
   1   1  15      154.53      149.92      6.36 o 
   2   1  15      683.95      684.43     15.21 o 
   3   1  15        1.25        2.93      1.67 o 
   4   1  15       52.13       50.15      4.65 o 
   5   1  15       81.02       86.69      5.96 o 
   6   1  15      163.23      165.63      9.41 o 
   7   1  15       73.67       99.61      8.66 o 
  -7   2  15        0.10       -0.29      6.34 o 
  -6   2  15       57.27       56.51      6.98 o 
  -5   2  15        0.62        5.17      2.64 o 
  -4   2  15       65.83       47.63      5.38 o 
  -3   2  15        1.16       -0.49      1.65 o 
  -2   2  15      190.33      233.88     10.04 o 
  -1   2  15      450.36      390.42     24.58 o 
   0   2  15       50.98       42.74     10.53 o 
   1   2  15       13.98       18.96      2.82 o 
   2   2  15       38.91       39.64      3.90 o 
   3   2  15      100.14       82.68      5.45 o 
   4   2  15       13.11       10.88      2.52 o 
   5   2  15       26.78       23.28      3.43 o 
   6   2  15       85.40       92.98      7.62 o 
   7   2  15        2.96        6.43      2.81 o 
  -7   3  15       76.00       77.12     10.60 o 
  -6   3  15       25.02       20.12      3.24 o 
  -5   3  15        0.12        2.00      2.08 o 
  -4   3  15      485.26      500.77     15.83 o 
  -3   3  15      103.89       80.57      6.76 o 
  -2   3  15      540.56      541.91     16.31 o 
  -1   3  15      164.78      140.90     14.48 o 
   0   3  15        5.88        2.93      2.02 o 
   1   3  15      453.04      454.26     14.45 o 
   2   3  15      217.80      191.31      7.09 o 
   3   3  15       33.15       35.73      3.72 o 
   4   3  15        4.01        3.92      1.85 o 
   5   3  15        2.58        1.80      1.66 o 
   6   3  15       82.26       83.76      6.17 o 
   7   3  15       44.58       42.94      4.51 o 
   8   3  15       38.17       42.60      4.78 o 
  -7   4  15       11.19        9.54      4.99 o 
  -6   4  15       86.13       89.58      6.15 o 
  -5   4  15      102.40       69.83      7.93 o 
  -4   4  15       20.11       34.61      4.59 o 
  -3   4  15        2.79        3.78      2.26 o 
  -2   4  15      240.44      232.29     10.09 o 
  -1   4  15        0.12       -0.81      1.68 o 
   0   4  15        2.06        1.07      2.34 o 
   1   4  15        2.28        3.44      1.98 o 
   2   4  15      182.78      170.72      6.69 o 
   3   4  15      133.48      121.37      5.81 o 
   4   4  15      253.76      283.08     11.27 o 
   5   4  15      142.16      130.28      6.26 o 
   6   4  15       22.88       25.13      3.38 o 
   7   4  15        1.09       -0.91      1.82 o 
   8   4  15        5.81        4.89      2.36 o 
  -6   5  15      122.73      114.29      6.91 o 
  -5   5  15      107.26       85.80      5.87 o 
  -4   5  15       18.48       12.32      3.04 o 
  -3   5  15       33.39       25.81      4.07 o 
  -2   5  15        2.06        2.77      2.09 o 
  -1   5  15      327.85      331.51     12.31 o 
   0   5  15       64.12       68.67      6.29 o 
   1   5  15      193.01      177.34      8.69 o 
   2   5  15       55.30       46.71      7.08 o 
   3   5  15     1083.53     1176.43     21.52 o 
   4   5  15      366.75      350.96     10.27 o 
   5   5  15       10.42       12.24      2.67 o 
   6   5  15        1.97        0.92      1.69 o 
   7   5  15       14.51       11.00      2.64 o 
   8   5  15       21.05       23.68      4.93 o 
  -6   6  15       93.78       90.40      6.41 o 
  -5   6  15      141.45      164.09      7.32 o 
  -4   6  15       49.26       45.87      5.49 o 
  -3   6  15        7.71        5.13      2.36 o 
  -2   6  15      173.88      155.33      8.38 o 
  -1   6  15       52.30       46.23      5.20 o 
   0   6  15       25.64       12.19      2.88 o 
   1   6  15      234.30      216.65      9.76 o 
   2   6  15      522.21      486.33     29.12 o 
   3   6  15      100.26      112.53      7.59 o 
   4   6  15       61.60       58.08      6.19 o 
   5   6  15       70.31       70.36      5.67 o 
   6   6  15      510.86      533.49     14.03 o 
   7   6  15       32.62       36.65      4.15 o 
   8   6  15       74.21       99.66      8.80 o 
  -5   7  15      159.33      161.24      8.65 o 
  -4   7  15        1.78        5.10      2.46 o 
  -3   7  15       82.41       74.64      6.84 o 
  -2   7  15      341.92      386.70     13.90 o 
  -1   7  15      510.08      481.44     15.56 o 
   0   7  15       19.70       14.90      3.24 o 
   1   7  15       57.66       38.74      5.55 o 
   2   7  15       80.05      105.32      7.49 o 
   3   7  15       11.90       17.08      3.53 o 
   4   7  15       23.32       14.07      3.60 o 
   5   7  15      292.91      294.07      9.48 o 
   6   7  15      181.72      185.51      7.62 o 
   7   7  15      358.99      403.42     16.00 o 
   8   7  15        4.44        4.38      2.85 o 
  -5   8  15       74.96       74.05      5.80 o 
  -4   8  15        8.43        8.72      3.05 o 
  -3   8  15       44.47       37.72      5.70 o 
  -2   8  15       64.84       57.05      6.02 o 
  -1   8  15       81.69       70.21      9.67 o 
   0   8  15      206.88      190.72      9.42 o 
   1   8  15        7.08       12.74      3.18 o 
   2   8  15      757.76      774.91     20.58 o 
   3   8  15       34.14       33.76      4.58 o 
   4   8  15       50.70       54.38      4.60 o 
   5   8  15      201.89      220.69      8.19 o 
   6   8  15       27.47       27.97      3.57 o 
   7   8  15       34.97       25.99      4.73 o 
   8   8  15        0.65        4.21      3.00 o 
  -4   9  15        7.17        7.74      2.97 o 
  -3   9  15       58.28       62.71      6.57 o 
  -2   9  15      296.35      280.43     20.28 o 
  -1   9  15      294.88      272.35     11.44 o 
   0   9  15      231.77      232.64     15.18 o 
   1   9  15        4.28        6.07      2.43 o 
   2   9  15        0.30        1.73      2.14 o 
   3   9  15       38.55       41.01      6.18 o 
   4   9  15       67.10       55.20      5.81 o 
   5   9  15       61.55       47.61      4.45 o 
   6   9  15        2.64        2.78      3.58 o 
   7   9  15       19.79       37.70      6.93 o 
   8   9  15      279.92      278.59     13.07 o 
  -3  10  15      120.43      135.94     10.52 o 
  -2  10  15        4.92        2.16      2.52 o 
  -1  10  15      120.42      124.38      8.21 o 
   0  10  15        0.79        1.99      2.03 o 
   1  10  15      194.41      223.82     14.60 o 
   2  10  15        1.23        3.14      2.36 o 
   3  10  15      737.71      813.44     21.61 o 
   4  10  15       23.69       24.63      4.03 o 
   5  10  15       38.54       37.40      4.03 o 
   6  10  15      161.60      194.52     12.09 o 
   7  10  15       26.84       26.41      7.29 o 
   8  10  15        2.83        2.88      3.23 o 
  -3  11  15        1.40        2.98      3.12 o 
  -2  11  15       24.75       16.38      4.10 o 
  -1  11  15       15.67       15.23      3.96 o 
   0  11  15        7.77        8.39      2.78 o 
   1  11  15        2.95        1.11      2.26 o 
   2  11  15       11.98        7.20      2.62 o 
   3  11  15        0.30       -0.40      1.97 o 
   4  11  15      129.72      128.98      8.07 o 
   5  11  15       78.00       67.36      9.96 o 
   6  11  15      154.13      137.97      8.95 o 
   7  11  15      216.03      246.95     12.04 o 
  -1  12  15       67.82       75.91      7.15 o 
   0  12  15        0.08       -1.26      2.06 o 
   1  12  15      107.06       88.82     12.99 o 
   2  12  15      360.17      414.37     22.70 o 
   3  12  15      216.71      233.20     21.97 o 
   4  12  15       35.02       45.34      8.30 o 
   5  12  15       15.02        2.11      3.85 o 
   6  12  15       50.28       56.54      9.72 o 
   7  12  15        7.60        4.86      3.25 o 
   0  13  15        2.22        3.96      3.34 o 
   1  13  15       13.46       13.84      3.38 o 
   2  13  15        0.76       -2.82      1.88 o 
   3  13  15       39.48       34.15      5.01 o 
   4  13  15        9.41        7.18      4.86 o 
   5  13  15      153.73      145.73     14.14 o 
  -2  -5  16      110.49      128.38     12.79 o 
  -1  -5  16       36.98       45.86      4.82 o 
  -3  -4  16       34.89       47.68      7.88 o 
  -2  -4  16       40.51       35.63      7.42 o 
  -1  -4  16      108.89      145.31      7.16 o 
   0  -4  16      536.56      614.31     16.70 o 
   1  -4  16        0.63        0.59      1.98 o 
  -5  -3  16       14.05       17.62      6.14 o 
  -4  -3  16       16.21        8.10      4.87 o 
  -3  -3  16      195.22      197.92     13.44 o 
  -1  -3  16      293.18      323.14     18.44 o 
   0  -3  16      136.69      134.75      6.98 o 
   1  -3  16      287.30      255.26      9.39 o 
   2  -3  16      120.55      129.74      7.38 o 
   3  -3  16      109.50      134.02      9.85 o 
  -6  -2  16      155.70      183.41     14.36 o 
  -5  -2  16        7.71        6.11      4.59 o 
  -4  -2  16       43.65       44.04      5.50 o 
  -3  -2  16       90.51       94.72      7.48 o 
  -2  -2  16        2.19        1.40      2.74 o 
  -1  -2  16       13.84       13.17      4.96 o 
   0  -2  16       13.40       17.55      3.01 o 
   1  -2  16       17.10       18.41      3.11 o 
   2  -2  16      298.71      337.94     44.11 o 
   3  -2  16        4.37        3.94      2.79 o 
   4  -2  16       69.65       68.98      7.47 o 
  -5  -1  16      356.60      384.33     20.91 o 
  -4  -1  16       33.76       39.59      5.23 o 
  -3  -1  16      215.17      198.82     11.03 o 
  -2  -1  16      199.49      154.88      8.37 o 
  -1  -1  16       62.61       49.61      6.06 o 
   0  -1  16      127.73      124.89      8.00 o 
   1  -1  16       31.60       36.78      4.96 o 
   2  -1  16       17.11       17.03      3.87 o 
   3  -1  16      670.84      763.76     21.80 o 
   4  -1  16        0.73       -0.28      2.02 o 
   5  -1  16       16.57       11.14      3.88 o 
  -6   0  16       20.06       36.74      7.84 o 
  -5   0  16       91.44       93.70      7.60 o 
  -4   0  16       37.24       32.23      4.74 o 
  -3   0  16        0.16        1.33      2.19 o 
  -2   0  16        5.94        3.90      2.40 o 
  -1   0  16       19.72       24.90      4.08 o 
   0   0  16       73.02       60.86      8.38 o 
   1   0  16      146.78      136.98      6.58 o 
   2   0  16       40.15       37.27      4.09 o 
   3   0  16       10.46       11.78      3.32 o 
   4   0  16      446.91      483.33     16.61 o 
   5   0  16       60.08       65.14     11.17 o 
  -6   1  16        0.07        4.60      4.05 o 
  -5   1  16       96.72      100.12      7.75 o 
  -4   1  16      191.76      195.30     10.23 o 
  -3   1  16        0.45        3.10      2.24 o 
  -2   1  16       18.47       19.35      3.73 o 
  -1   1  16      109.32      117.19      7.98 o 
   0   1  16      566.91      567.50     17.07 o 
   1   1  16      303.42      286.31     16.41 o 
   2   1  16       13.74       17.26      2.90 o 
   3   1  16        8.02        6.69      2.09 o 
   4   1  16        0.15        2.50      1.99 o 
   5   1  16      442.85      503.64     22.56 o 
   6   1  16       98.40      109.36     12.35 o 
  -6   2  16      295.50      309.98     12.75 o 
  -5   2  16       14.93       12.07      3.30 o 
  -4   2  16        1.49       -0.62      4.51 o 
  -3   2  16        2.59        2.35      2.34 o 
  -2   2  16       31.43       38.30      4.96 o 
  -1   2  16       10.73       14.39      3.69 o 
   0   2  16        3.62        0.25      1.93 o 
   1   2  16       35.41       32.94      4.63 o 
   2   2  16       94.73       88.07      6.80 o 
   3   2  16       49.45       47.42      4.49 o 
   4   2  16       77.15       65.46     10.59 o 
   5   2  16      182.87      184.89      7.95 o 
   6   2  16        8.67        2.97      3.17 o 
  -6   3  16      190.90      222.13     10.84 o 
  -5   3  16       34.19       35.12      5.63 o 
  -4   3  16      231.66      175.72     13.12 o 
  -3   3  16      245.51      202.26     13.88 o 
  -2   3  16       20.70       16.19      3.43 o 
  -1   3  16       10.10        3.56      2.34 o 
   0   3  16      328.46      297.76     15.71 o 
   1   3  16       42.01       44.68      5.22 o 
   2   3  16        0.83        0.26      1.56 o 
   3   3  16       58.05       51.95      5.65 o 
   4   3  16      426.36      431.95     12.49 o 
   5   3  16       50.01       53.22      4.99 o 
   6   3  16      185.32      224.62      8.87 o 
   7   3  16      269.92      314.67     10.91 o 
  -6   4  16       76.98       70.90      7.21 o 
  -5   4  16        4.96        5.89      2.90 o 
  -4   4  16        3.01       -0.29      2.05 o 
  -3   4  16      134.06      109.24      7.94 o 
  -2   4  16      119.24      109.09      8.29 o 
  -1   4  16      249.40      266.98     21.17 o 
   0   4  16       40.07       38.59      5.14 o 
   1   4  16       21.59       23.89      3.90 o 
   2   4  16      103.51      118.61      7.67 o 
   3   4  16      114.21       90.43      5.79 o 
   4   4  16       89.62       82.96      5.76 o 
   5   4  16        4.75        2.80      1.99 o 
   6   4  16       54.90       55.79      5.11 o 
   7   4  16       69.57       68.74      5.86 o 
  -6   5  16      109.36      108.57     12.63 o 
  -5   5  16       44.44       43.95      5.73 o 
  -4   5  16       42.69       35.37      5.07 o 
  -3   5  16      152.45      164.43      8.97 o 
  -2   5  16       55.05       47.27      5.60 o 
  -1   5  16      487.04      441.85     14.92 o 
   0   5  16       60.50       47.44      5.35 o 
   1   5  16       96.63       83.63      7.03 o 
   2   5  16        0.59       -0.54      1.74 o 
   3   5  16        2.43        4.21      1.91 o 
   4   5  16      161.77      167.05      7.21 o 
   5   5  16      165.97      180.26      9.14 o 
   6   5  16      248.40      291.13     12.57 o 
   7   5  16        3.88        1.49      2.03 o 
  -5   6  16      123.81      151.51     11.84 o 
  -4   6  16        4.67        7.39      2.72 o 
  -3   6  16        6.73        8.16      2.83 o 
  -2   6  16      125.01      127.88      8.23 o 
  -1   6  16       12.41       19.40      3.84 o 
   0   6  16      202.02      220.42     10.17 o 
   1   6  16      131.21      113.36      7.99 o 
   2   6  16        0.21       -1.98      1.65 o 
   3   6  16       77.33       78.41      6.93 o 
   4   6  16       78.40       68.94      6.42 o 
   5   6  16       48.04       52.01      4.91 o 
   6   6  16       61.25       55.35      5.93 o 
   7   6  16      112.60      128.48      7.36 o 
  -5   7  16       28.67       39.39      6.57 o 
  -4   7  16        0.63        2.71      2.47 o 
  -3   7  16       37.01       42.50      5.36 o 
  -2   7  16        0.21       -2.30      1.68 o 
  -1   7  16       18.70       23.00      4.04 o 
   0   7  16        0.47        0.14      1.96 o 
   1   7  16       75.16       71.92      6.71 o 
   2   7  16      118.13       99.39      7.70 o 
   3   7  16        2.88        5.86      2.46 o 
   4   7  16        3.90        7.92      2.38 o 
   5   7  16       64.19       69.28      5.41 o 
   6   7  16       17.48       12.70      2.79 o 
   7   7  16       32.03       33.37      5.36 o 
  -4   8  16        0.67        2.55      2.55 o 
  -3   8  16       36.34       31.72      5.79 o 
  -2   8  16        8.03        8.10      2.85 o 
  -1   8  16      133.64      143.85      8.34 o 
   0   8  16       90.00       91.95      7.51 o 
   1   8  16        1.15        0.39      1.84 o 
   2   8  16      356.35      355.30     13.36 o 
   3   8  16       71.26       83.56     10.63 o 
   4   8  16       99.96      116.16      8.36 o 
   5   8  16       31.42       32.79      3.87 o 
   6   8  16       73.28       80.72     10.69 o 
   7   8  16       21.80       37.49     10.78 o 
  -3   9  16       13.50        7.69      3.25 o 
  -2   9  16      344.18      376.62     20.36 o 
  -1   9  16       64.52       67.47      6.78 o 
   0   9  16      201.19      200.16      9.95 o 
   1   9  16        0.98        3.55      2.79 o 
   2   9  16      219.23      226.75     21.19 o 
   3   9  16       23.05       10.68      2.90 o 
   4   9  16        1.31        5.31      2.40 o 
   5   9  16       26.05       18.48      5.17 o 
   6   9  16        0.12       -1.45      2.46 o 
   7   9  16       37.81       40.62     12.56 o 
  -3  10  16       22.43       24.14      4.69 o 
  -2  10  16       85.11       98.05      8.24 o 
  -1  10  16      173.82      193.60     10.01 o 
   0  10  16        2.98        5.47      2.59 o 
   1  10  16      321.03      341.68     13.32 o 
   2  10  16       18.11       21.69      4.02 o 
   3  10  16       28.61       16.69      3.76 o 
   4  10  16      107.08       92.71      7.67 o 
   5  10  16        9.90        4.23      2.57 o 
   6  10  16      108.53      119.41     14.28 o 
   7  10  16        4.87        9.94      6.41 o 
  -2  11  16      153.08      174.49     11.55 o 
  -1  11  16        5.52       11.89      3.15 o 
   0  11  16        0.51        0.44      2.45 o 
   1  11  16       83.98       82.78      7.35 o 
   2  11  16       15.14       13.31      3.33 o 
   3  11  16      237.32      254.69     11.43 o 
   4  11  16       61.87       56.02      8.90 o 
   5  11  16       20.59       20.90      6.09 o 
   6  11  16        2.62        4.81      4.18 o 
   0  12  16       23.32       34.79      5.17 o 
   1  12  16        0.53       -2.19      2.08 o 
   2  12  16      327.37      375.21     19.83 o 
   3  12  16       45.11       38.18      9.21 o 
   4  12  16       36.97       47.78      5.80 o 
   5  12  16       17.23        5.13      4.17 o 
   2  13  16       88.89      130.13      9.17 o 
   3  13  16      116.38      139.76      9.57 o 
  -3  -3  17      129.83      161.16     12.67 o 
  -2  -3  17        2.37        1.09      3.34 o 
  -1  -3  17       47.85       62.52      9.94 o 
   0  -3  17      124.58      138.29     13.78 o 
   1  -3  17       16.92       14.30      3.15 o 
  -4  -2  17      165.32      193.20     10.05 o 
  -3  -2  17      172.70      174.56      9.46 o 
  -2  -2  17        9.59       18.15      5.80 o 
   0  -2  17      188.31      199.17     14.76 o 
   1  -2  17      107.49      117.18      8.81 o 
   2  -2  17       34.55       34.39      5.43 o 
  -5  -1  17      190.73      205.13     15.44 o 
  -4  -1  17        3.99        4.28      2.99 o 
  -3  -1  17      120.32      113.88      8.38 o 
  -2  -1  17      138.24      166.72      9.19 o 
  -1  -1  17      270.37      256.39     11.41 o 
   0  -1  17      252.73      280.09     17.43 o 
   1  -1  17       35.50       28.06      4.61 o 
   2  -1  17       17.36       16.82      4.07 o 
   3  -1  17      151.79      158.95      9.94 o 
  -5   0  17       19.57       32.93      5.12 o 
  -4   0  17       84.76       57.10      6.40 o 
  -3   0  17       65.38       70.69      7.04 o 
  -2   0  17       46.97       47.19      7.36 o 
  -1   0  17       36.03       43.44      5.43 o 
   0   0  17       37.89       47.15      5.72 o 
   1   0  17        3.26        4.13      5.05 o 
   2   0  17      163.42      171.41      9.41 o 
   3   0  17       22.70       25.59      7.13 o 
   4   0  17        0.11        0.11      2.21 o 
  -5   1  17        0.03       -2.76      2.11 o 
  -4   1  17      317.30      342.03     13.45 o 
  -3   1  17      247.23      225.66     10.69 o 
  -2   1  17       11.38        2.88      3.09 o 
  -1   1  17      248.35      261.03     12.42 o 
   0   1  17        0.55        1.89      2.34 o 
   1   1  17      169.16      159.09      8.92 o 
   2   1  17        3.92        3.76      2.13 o 
   3   1  17       37.02       38.75      4.96 o 
   4   1  17      313.26      319.30     13.37 o 
   5   1  17       32.46       60.86     10.00 o 
  -5   2  17       76.50       76.36      7.31 o 
  -4   2  17        5.56       17.00      6.19 o 
  -3   2  17      299.20      338.42     13.38 o 
  -2   2  17        0.45        1.24      2.03 o 
  -1   2  17        5.01        8.54      3.00 o 
   0   2  17       10.84       17.99      3.81 o 
   1   2  17       60.01       56.17      9.53 o 
   2   2  17      323.85      313.69     17.99 o 
   3   2  17       96.83       96.65     11.01 o 
   4   2  17       33.55       37.90      4.35 o 
   5   2  17       20.26       21.89      5.03 o 
  -5   3  17       24.27       19.66      3.96 o 
  -4   3  17        8.01        0.62      2.81 o 
  -3   3  17      436.61      405.00     17.32 o 
  -2   3  17      356.65      334.50     13.32 o 
  -1   3  17       53.07       33.32      4.98 o 
   0   3  17      328.71      351.46     13.46 o 
   1   3  17       87.09       84.15     13.01 o 
   2   3  17       47.35       42.86      5.72 o 
   3   3  17        7.34       12.66      2.68 o 
   4   3  17        3.19        1.89      1.91 o 
   5   3  17       88.23       91.54      6.50 o 
   6   3  17        0.16       -1.19      2.61 o 
  -5   4  17      178.79      192.26     10.28 o 
  -4   4  17      354.89      332.57     20.73 o 
  -3   4  17      354.92      313.33     14.33 o 
  -2   4  17        7.03        7.98      2.88 o 
  -1   4  17       29.59       35.37      6.96 o 
   0   4  17       19.17       13.74      3.43 o 
   1   4  17       11.78       10.37      3.06 o 
   2   4  17        3.99        6.28      3.48 o 
   3   4  17        9.70        6.81      3.61 o 
   4   4  17      442.28      466.68     12.84 o 
   5   4  17       14.37       16.85      3.93 o 
   6   4  17       68.69       77.23      6.14 o 
  -5   5  17       81.59       81.06      7.76 o 
  -4   5  17      271.27      306.50     13.02 o 
  -3   5  17       87.26       63.47      9.30 o 
  -2   5  17       42.65       41.75      5.52 o 
  -1   5  17      408.99      391.70     14.36 o 
   0   5  17        7.00        8.42      2.90 o 
   1   5  17      216.20      218.70     10.42 o 
   2   5  17        9.20       10.15      3.16 o 
   3   5  17      270.07      316.38     22.65 o 
   4   5  17      234.74      256.83     10.17 o 
   5   5  17      111.68      125.72      7.27 o 
   6   5  17      122.92      122.29      9.05 o 
  -4   6  17       12.48        8.78      3.41 o 
  -3   6  17        6.92        1.40      2.12 o 
  -2   6  17       96.24       95.61      7.99 o 
  -1   6  17      245.79      191.45     12.94 o 
   0   6  17       49.29       60.01      6.42 o 
   1   6  17        5.06        2.27      2.59 o 
   2   6  17        3.45        0.99      2.14 o 
   3   6  17      227.57      212.87     13.92 o 
   4   6  17        0.01        1.86      2.52 o 
   5   6  17      188.14      203.20      8.42 o 
   6   6  17        0.50       -2.06      1.81 o 
  -4   7  17        5.40        7.37      3.15 o 
  -3   7  17      192.69      234.69     11.38 o 
  -2   7  17       16.25       14.98      3.54 o 
  -1   7  17        3.91        4.36      2.41 o 
   0   7  17      371.80      395.35     14.72 o 
   1   7  17        0.14       -0.63      1.93 o 
   2   7  17      108.01      101.34      8.13 o 
   3   7  17       20.89        9.81      4.33 o 
   4   7  17       22.10       21.29      4.06 o 
   5   7  17       16.28       13.32      3.48 o 
   6   7  17      208.46      231.29      9.11 o 
  -3   8  17        2.63       -0.23      2.47 o 
  -2   8  17        1.11        2.18      3.94 o 
  -1   8  17        2.30       -0.12      2.12 o 
   0   8  17       26.94       28.09      4.78 o 
   1   8  17        4.77        2.00      2.37 o 
   2   8  17        0.46       -2.75      1.83 o 
   3   8  17      135.37      151.46      8.93 o 
   4   8  17      238.91      247.65     18.38 o 
   5   8  17      206.17      211.94     10.64 o 
   6   8  17       12.52        9.65      2.88 o 
  -2   9  17      112.54      104.67      8.63 o 
  -1   9  17        2.77        4.68      2.30 o 
   0   9  17        3.93        3.35      2.32 o 
   1   9  17       34.99       34.92      5.14 o 
   2   9  17       46.73       49.31      5.95 o 
   3   9  17        8.60        6.89      3.08 o 
   4   9  17       36.88       32.35      6.03 o 
   5   9  17       54.24       61.03      6.81 o 
   6   9  17       95.66      108.22      8.85 o 
  -1  10  17      141.02      168.08      9.67 o 
   0  10  17        4.49        1.44      3.60 o 
   1  10  17       64.32       75.27      7.29 o 
   2  10  17      101.10       94.28      8.15 o 
   3  10  17        2.04        5.37      2.65 o 
   4  10  17        8.12       11.42      3.32 o 
   5  10  17       51.54       73.20     13.75 o 
   6  10  17        0.25        1.15      3.74 o 
   0  11  17       62.37       81.41     11.27 o 
   1  11  17       23.48       24.65      4.45 o 
   2  11  17       38.54       36.39      5.29 o 
   3  11  17       12.45        9.93      3.27 o 
   4  11  17       17.20       22.35      4.24 o 
   5  11  17       17.88       14.67      5.66 o 
   2  12  17       38.50       44.30      9.98 o 
   3  12  17       39.31       28.44      7.27 o 
  -3  -1  18       77.22      113.10      8.74 o 
  -2  -1  18       34.65       35.91      9.94 o 
  -1  -1  18       51.68       63.45      9.71 o 
   0  -1  18       37.70       46.42      8.47 o 
   1  -1  18        0.05        1.72      3.62 o 
  -3   0  18      110.68       87.89      7.91 o 
  -2   0  18       37.68       37.35      5.20 o 
  -1   0  18      156.88      181.24     13.90 o 
   0   0  18      342.93      399.20     14.95 o 
   2   0  18       15.88       15.03      5.13 o 
  -4   1  18       25.36       36.25      5.36 o 
  -3   1  18       35.94       25.02      4.63 o 
  -2   1  18       38.08       52.66      6.23 o 
  -1   1  18      162.20      197.54     10.34 o 
   0   1  18      106.74      132.77     13.26 o 
   1   1  18       13.42       22.40      4.42 o 
   2   1  18      129.61      145.73     12.57 o 
   3   1  18       51.33       65.61      9.55 o 
  -4   2  18       91.63       85.80      7.85 o 
  -3   2  18       37.61       33.23      5.11 o 
  -2   2  18      118.94      114.73     11.18 o 
  -1   2  18        0.00        2.40      2.50 o 
   0   2  18      301.39      337.41     13.51 o 
   1   2  18       84.16       65.22      7.54 o 
   2   2  18       45.80       42.14      5.56 o 
   3   2  18        0.08        3.47      2.73 o 
   4   2  18       32.09       26.40      3.86 o 
  -4   3  18        1.77        3.03      2.75 o 
  -3   3  18      304.51      305.42     13.09 o 
  -2   3  18       19.53       15.22      4.19 o 
  -1   3  18      112.12      148.22     14.91 o 
   0   3  18        0.62        2.04      2.47 o 
   1   3  18      136.80      124.75      8.97 o 
   2   3  18       89.88      116.97      8.69 o 
   3   3  18      272.70      310.79     13.01 o 
   4   3  18        8.27        9.56      3.69 o 
  -4   4  18      199.01      189.31     10.41 o 
  -3   4  18       47.21       63.81      8.92 o 
  -2   4  18       49.58       59.75      6.64 o 
  -1   4  18      171.44      154.73      9.11 o 
   0   4  18        0.07       -0.05      2.30 o 
   1   4  18       38.66       28.89      4.85 o 
   2   4  18      320.59      325.19     13.31 o 
   3   4  18        9.48       10.08      3.16 o 
   4   4  18      152.21      171.91      7.77 o 
   5   4  18       13.23       17.82      3.22 o 
  -3   5  18      155.60      127.00      9.35 o 
  -2   5  18       54.18       46.18      5.98 o 
  -1   5  18      216.43      234.61     11.34 o 
   0   5  18        2.11       -0.62      2.82 o 
   1   5  18      195.53      194.78     10.25 o 
   2   5  18        0.30       -3.11      2.16 o 
   3   5  18        0.08       -0.29      2.43 o 
   4   5  18       52.26       53.95      6.52 o 
   5   5  18       23.71       36.57      4.36 o 
  -3   6  18      540.09      596.15     19.44 o 
  -2   6  18       90.47       76.10      7.49 o 
  -1   6  18       40.67       43.81      8.56 o 
   0   6  18       28.16       20.20      8.43 o 
   1   6  18        0.04        1.76      2.31 o 
   2   6  18       32.04       31.61      6.17 o 
   3   6  18        1.66       -0.29      2.26 o 
   4   6  18       69.08       71.16     11.91 o 
   5   6  18       42.51       63.04      6.13 o 
  -3   7  18       61.92       60.40      6.90 o 
  -2   7  18       15.73       19.41      4.16 o 
  -1   7  18        0.19        4.68      2.49 o 
   0   7  18      301.22      326.74     13.69 o 
   1   7  18       28.38       18.52      4.14 o 
   2   7  18      178.58      188.68     10.18 o 
   3   7  18       63.32       66.94      7.03 o 
   4   7  18       48.24       50.37      6.33 o 
   5   7  18      414.68      497.40     20.97 o 
  -2   8  18      115.81      124.97      9.49 o 
  -1   8  18       21.60       17.58      4.41 o 
   0   8  18       10.80       11.04      3.45 o 
   1   8  18        0.91        0.33      2.14 o 
   2   8  18       52.28       50.98      6.16 o 
   3   8  18       20.24       24.66      6.19 o 
   4   8  18        5.56        5.55      2.93 o 
   5   8  18        4.56        7.82      4.39 o 
  -1   9  18        1.92        3.77      4.97 o 
   0   9  18        8.68        5.28      2.96 o 
   1   9  18      269.99      280.84     12.77 o 
   2   9  18        7.48        7.04      2.92 o 
   3   9  18       61.56       69.34      7.25 o 
   4   9  18        0.69       -0.91      2.27 o 
   5   9  18       50.57       64.37      7.17 o 
   0  10  18       53.78       60.15      6.90 o 
   1  10  18        0.65        0.45      2.91 o 
   2  10  18      115.16      131.44     14.84 o 
   3  10  18        2.70        3.76      2.69 o 
   4  10  18       26.13       19.41      4.27 o 
  -1   1  19        3.07        1.99      2.71 o 
   0   1  19       26.35       24.17      4.75 o 
  -2   2  19      114.87      111.73      8.94 o 
  -1   2  19       18.97       27.13      4.88 o 
   0   2  19       62.78       71.58      7.56 o 
   1   2  19      317.79      399.61     15.47 o 
   2   2  19       59.20       57.02      6.58 o 
  -2   3  19        1.02        1.05      2.82 o 
  -1   3  19       97.89       77.95     16.89 o 
   0   3  19        0.36       -2.14      4.50 o 
   1   3  19       17.76       24.98      4.95 o 
   2   3  19      109.90      122.79      9.30 o 
  -2   4  19        1.74       -2.17      2.18 o 
  -1   4  19      177.32      217.56     11.27 o 
   0   4  19       35.92       45.73      7.20 o 
   1   4  19      528.30      595.60     19.52 o 
   2   4  19       82.08       75.58      9.88 o 
   3   4  19       53.60       40.56      6.02 o 
  -2   5  19        2.13        3.16      6.02 o 
  -1   5  19        2.93        2.42      2.57 o 
   0   5  19       21.84       19.09      4.23 o 
   1   5  19      144.59      166.07     17.61 o 
   2   5  19       83.26       90.18     15.43 o 
   3   5  19        7.14        5.87      3.23 o 
  -1   6  19       12.65       11.45      3.54 o 
   0   6  19      104.12      115.71      9.19 o 
   1   6  19      240.98      265.13     19.88 o 
   2   6  19      291.33      307.61     13.48 o 
   3   6  19        2.90        5.11      3.10 o 
  -1   7  19       15.95       27.74      5.09 o 
   0   7  19        4.35        6.43      2.95 o 
   1   7  19       39.49       36.78      5.45 o 
   2   7  19       49.18       49.34      7.04 o 
   3   7  19        8.60       15.14      3.92 o 
   0   8  19        3.93        7.88      3.19 o 
   1   8  19       64.93       64.05      8.90 o 
   2   8  19        4.15        8.75      4.28 o 
   3   8  19       67.75       83.42      8.18 o 
                                                 
